# Supplementary material for: TriatoScore: an entomological-risk score for Chagas disease vector control-surveillance
Source: Parasit Vectors. 2021 Sep 25;14:492. doi: 10.1186/s13071-021-04954-5 (PMC8465766; doi:10.1186/s13071-021-04954-5)
Supplement: Supplementary file 1 — Additional file 1: Table S1. Vector presence and species richness (columns AB, AC). Table S2. Ecoregions and housing quality. Table S3. “Weighted presence” (native vectors). Table S4. “Weighted scores” and “TriatoScores” (column Z). Table S5. “TriatoScores” and risk strata (with Triatoma infestans since 2006). Table S6. “TriatoScores” and risk strata (native species only). Table S7. “TriatoScore-plus” values and risk strata. Table S8. Municipalities with no vector records from surveillance (red font, 1999–2019; black font, 2006–2019). Table S9. Hypothetical scenario: “weighted scores” and “TriatoScores” (column Z). Table S10. “TriatoScore” changes with the elimination of Triatoma infestans. Table S11. “TriatoScores” and extreme-risk strata (± 1.5 SD criterion) (with T. infestans since 2006). Triatomine bug species occurrence based on routine control-surveillance records (SESAB, 1999–2019) and published reports [17, 27–29, 29–31, 31–34, 40–45]. [file 13071_2021_4954_MOESM1_ESM.xlsx]

## Sheet: Summary
Table Name	Information
Table S1	Vector presence and species richness
Table S2	Ecoregions and housing quality
Table S3	"Weighted presence" (native vectors)
Table S4	"Weighted scores" and "TriatoScores"
Table S5	"TriatoScores" and risk strata (with T. infestans since 2006)
Table S6	"TriatoScores" and risk strata (native species only)
Table S7	"TriatoScore-plus" values and risk strata
Table S8	Municipalities with no vector records from surveillance
Table S9	Hypothetical scenario: "weighted scores" and "TriatoScores"
Table S10	"TriatoScore" changes with elimination of Triatoma infestans
Table S11	"TriatoScores" and extreme-risk strata (± 1.5 SD criterion) (with T. infestans since 2006)

## Sheet: Table S2
Ecoregions and housing quality
Municipality		Habitat classes and ecoregions (proportion of territory)										Housing quality (proportion of houses; 2010 census)
		Dry-semiarid		Savanna-grassland		Moist forest						Good	Poor	Very poor
		Caatinga	Atlantic dry forest	Cerrado	Campos rupestres savanna	Bahia interior forest	Pernambuco interior forest	Bahia coastal forest	Coastal Restingas	Mangroves
Abaíra		0.619659	0.00133853	0	0.379002	0	0	0	0	0		0.121743	0.868534	0.00972384
Abaré		1	0	0	0	0	0	0	0	0		0.35463	0.572454	0.0729167
Acajutiba		0.792943	0	0	0	0.207057	0	0	0	0		0.0698297	0.889781	0.0403893
Adustina		1	0	0	0	0	0	0	0	0		0.215378	0.697319	0.0873033
Água Fria		0.882023	0	0	0	0.117977	0	0	0	0		0.0248528	0.879442	0.0957053
Aiquara		0	0	0	0	0.776982	0	0.223018	0	0		0.478739	0.47654	0.0447214
Alagoinhas		0.523473	0	0	0	0.14931	0	0.327218	0	0		0.481666	0.508873	0.00946092
Alcobaça		0	0	0	0	0	0	0.971968	0	0.0280317		0.214821	0.696586	0.0885928
Almadina		0	0	0	0	0.00343177	0	0.996568	0	0		0.588355	0.383555	0.0280899
Amargosa		0	0	0	0	0.71976	0	0.28024	0	0		0.162363	0.814319	0.0233186
Amélia Rodrigues		0.000385408	0	0	0	0.120302	0	0.879313	0	0		0.0673858	0.908238	0.0243766
América Dourada		1	0	0	0	0	0	0	0	0		0.0113373	0.949329	0.0393336
Anagé		0.699296	0	0	0	0.300704	0	0	0	0		0.0926464	0.840742	0.0666113
Andaraí		0.278372	0.700182	0	0.0214458	0	0	0	0	0		0.0984788	0.848145	0.053376
Andorinha		1	0	0	0	0	0	0	0	0		0.32684	0.616667	0.0564935
Angical		0	0.0141583	0.985842	0	0	0	0	0	0		0.0313076	0.913444	0.0552486
Anguera		0	0	0	0	1	0	0	0	0		0.168584	0.740579	0.090837
Antas		1	0	0	0	0	0	0	0	0		0.419369	0.549719	0.0309122
Antônio Cardoso		0.0588533	0	0	0	0.941147	0	0	0	0		0.104752	0.796046	0.0992022
Antônio Gonçalves		1	0	0	0	0	0	0	0	0		0.0993485	0.877524	0.023127
Aporá		0.405169	0	0	0	0.594831	0	0	0	0		0.00931315	0.95227	0.0384168
Apuarema		0	0	0	0	0	0	1	0	0		0.31949	0.635677	0.0448325
Araças		0.404881	0	0	0	0.2436	0	0.351519	0	0		0.0143632	0.930099	0.0555378
Aracatu		1	0	0	0	0	0	0	0	0		0.00164564	0.924575	0.0737795
Araci		1	0	0	0	0	0	0	0	0		0.247996	0.604986	0.147018
Aramari		0.552041	0	0	0	0.382194	0	0.0657648	0	0		0.0564908	0.874673	0.0688365
Arataca		0	0	0	0	0	0	1	0	0		0.106026	0.826803	0.0671716
Aratuípe		0	0	0	0	0	0	1	0	0		0.186595	0.737278	0.0761274
Aurelino Leal		0	0	0	0	0.000125752	0	0.999874	0	0		0.341339	0.629535	0.0291262
Baianópolis		0	0.212904	0.787096	0	0	0	0	0	0		0.0219665	0.960513	0.0175209
Baixa Grande		0.498555	0.501445	0	0	0	0	0	0	0		0.264412	0.683897	0.0516909
Banzaê		1	0	0	0	0	0	0	0	0		0.110415	0.88497	0.00461437
Barra		7.31058e-05	0.449907	0.55002	0	0	0	0	0	0		0.134993	0.772791	0.092216
Barra da Estiva		0.886074	0	0	0.113926	0	0	0	0	0		0.384985	0.576588	0.0384273
Barra do Choça		0	0	0	0	0.188752	0	0.811248	0	0		0.212213	0.764316	0.0234706
Barra do Mendes		0.536813	0	0	0.463187	0	0	0	0	0		0.0229157	0.960507	0.0165773
Barra do Rocha		0	0	0	0	0	0	1	0	0		0.357063	0.593993	0.0489433
Barreiras		0	0	1	0	0	0	0	0	0		0.284336	0.700101	0.015563
Barro Alto		1	0	0	0	0	0	0	0	0		0.0644025	0.920252	0.0153459
Barro preto (Governador Lomanto Júnior)		0	0	0	0	0	0	1	0	0		0.567706	0.380685	0.0516096
Barrocas		0.99998	0	0	0	2.02918e-05	0	0	0	0		0.227355	0.723613	0.0490323
Belmonte		0	0	0	0	0	0	0.782331	0.132408	0.0852612		0.42819	0.536964	0.0348454
Belo Campo		0.310716	0	0	0	0.689284	0	0	0	0		0	0.941311	0.0586887
Biritinga		0.768561	0	0	0	0.231439	0	0	0	0		0.131355	0.848699	0.0199465
Boa Nova		0.158216	0	0	0	0.452231	0	0.389553	0	0		0.233831	0.725657	0.0405117
Boa Vista do Tupim		0.710042	0.289958	0	0	0	0	0	0	0		0.032843	0.88112	0.0860367
Bom Jesus da Lapa		0.520352	0.47964	7.48898e-06	0	0	0	0	0	0		0.24844	0.710195	0.0413658
Bom Jesus da Serra		0.874648	0	0	0	0.125352	0	0	0	0		0.00190476	0.915429	0.0826667
Boninal		0.588161	0	0	0.411839	0	0	0	0	0		0.0489098	0.931644	0.0194461
Bonito		0.00154628	0.998454	0	0	0	0	0	0	0		0.0368129	0.935199	0.0279879
Boquira		0.999904	9.61693e-05	0	0	0	0	0	0	0		0.0132667	0.929359	0.0573742
Botuporã		0.381738	0.618262	0	0	0	0	0	0	0		0.264606	0.686481	0.048913
Brejões		0.15592	0	0	0	0.840443	0	0.00363712	0	0		0.276974	0.670982	0.0520437
Brejolândia		0	0.506809	0.493191	0	0	0	0	0	0		0.00509554	0.930573	0.0643312
Brotas de Macaúbas		0.938338	0	0	0.0616622	0	0	0	0	0		0.20231	0.73837	0.0593194
Brumado		1	0	0	0	0	0	0	0	0		0.549941	0.428679	0.02138
Buerarema		0	0	0	0	0	0	1	0	0		0.45599	0.513879	0.0301315
Buritirama		0	0.46794	0.53206	0	0	0	0	0	0		0.00826986	0.870511	0.121219
Caatiba		0	0	0	0	0.438077	0	0.561923	0	0		0.443951	0.495899	0.0601504
Cabaceiras do Paraguaçu		0.0158027	0	0	0	0.984197	0	0	0	0		0.0336037	0.820162	0.146234
Cachoeira		0	0	0	0	0.325451	0	0.642536	0	0.0320133		0.381552	0.578947	0.0395006
Caculé		0.917953	0.0820474	0	0	0	0	0	0	0		0.131774	0.86238	0.00584611
Caém		0.560034	0.439966	0	0	0	0	0	0	0		0.0573549	0.886302	0.0563428
Caetanos		0.999673	0	0	0	0.000326512	0	0	0	0		0.0124611	0.854517	0.133022
Caetité		0.329113	0.670887	0	0	0	0	0	0	0		0.280529	0.689431	0.0300399
Cafarnaum		0.897171	0.102829	0	0	0	0	0	0	0		0.0217805	0.942905	0.035314
Cairu		0	0	0	0	0	0	0.214532	0.154422	0.631046		0.323461	0.674635	0.00190396
Caldeirão Grande		0.749728	0.250272	0	0	0	0	0	0	0		0.0636672	0.87691	0.0594228
Camacan		0	0	0	0	0	0	1	0	0		0.524366	0.453693	0.0219405
Camaçari		0	0	0	0	0	0	0.727234	0.272766	0		0.499114	0.495488	0.00539765
Camamu		0	0	0	0	0	0	0.887063	0.00657852	0.106358		0.258635	0.63986	0.101505
Campo Alegre de Lourdes		1	0	0	0	0	0	0	0	0		0	0.818528	0.181472
Campo Formoso		1	0	0	0	0	0	0	0	0		0.0788742	0.857381	0.0637446
Canápolis		0	0.652728	0.347272	0	0	0	0	0	0		0.183346	0.792025	0.0246286
Canarana		1	0	0	0	0	0	0	0	0		0.00948548	0.955447	0.0350675
Canavieiras		0	0	0	0	0	0	0.797802	0.122481	0.0797175		0.424439	0.527795	0.0477661
Candeal		0.759524	0	0	0	0.240476	0	0	0	0		0.00313234	0.906813	0.0900548
Candeias		0	0	0	0	0	0	1	0	0		0.55371	0.43975	0.00654067
Candiba		1	0	0	0	0	0	0	0	0		0.0043573	0.964052	0.0315904
Cândido Sales		0	0	0	0	1	0	0	0	0		0.0683782	0.896797	0.0348246
Cansanção		1	0	0	0	0	0	0	0	0		0.171031	0.741727	0.0872423
Canudos		1	0	0	0	0	0	0	0	0		0.147274	0.786641	0.0660845
Capela do Alto Alegre		1	0	0	0	0	0	0	0	0		0.273984	0.70582	0.0201967
Capim Grosso		1	0	0	0	0	0	0	0	0		0.100721	0.88738	0.011899
Caraíbas		1	0	0	0	0	0	0	0	0		0.0257998	0.914345	0.0598555
Caravelas		0	0	0	0	0	0	0.891595	0	0.108405		0.165439	0.791523	0.0430371
Cardeal da Silva		0	0	0	0	0	0	1	0	0		0.100042	0.83717	0.0627878
Carinhanha		0.269982	0.730018	0	0	0	0	0	0	0		0.0493286	0.878734	0.0719375
Casa Nova		1	0	0	0	0	0	0	0	0		0.267346	0.636896	0.0957571
Castro Alves		0	0	0	0	0.901849	0	0.0981513	0	0		0.442044	0.499654	0.0583022
Catolândia		0	0	1	0	0	0	0	0	0		0.021025	0.963206	0.0157687
Catu		0	0	0	0	0	0	1	0	0		0.565289	0.428317	0.00639378
Caturama		1	0	0	0	0	0	0	0	0		0.136043	0.839071	0.0248859
Central		1	0	0	0	0	0	0	0	0		0.0484296	0.921175	0.0303951
Chorrochó		1	0	0	0	0	0	0	0	0		0.21755	0.66106	0.121389
Cícero Dantas		1	0	0	0	0	0	0	0	0		0.370093	0.59636	0.0335465
Cipó		1	0	0	0	0	0	0	0	0		0.0527627	0.904665	0.0425725
Coaraci		0	0	0	0	0.0460558	0	0.953944	0	0		0.637149	0.350663	0.0121876
Cocos		0	0.0665452	0.933455	0	0	0	0	0	0		0.000822707	0.951872	0.0473056
Conceição da Feira		0	0	0	0	1	0	0	0	0		0.0326567	0.952339	0.0150044
Conceição do Almeida		0	0	0	0	0.704465	0	0.295535	0	0		0.176505	0.750735	0.0727594
Conceição do Coité		1	0	0	0	0	0	0	0	0		0.265884	0.700157	0.0339588
Conceição do Jacuípe		0.212895	0	0	0	0.438477	0	0.348628	0	0		0.0253464	0.955165	0.0194886
Conde		0.369447	0	0	0	0.298086	0.0946141	0.237852	0	0		0.0657331	0.840857	0.0934102
Condeúba		1	0	0	0	0	0	0	0	0		0.0500106	0.92275	0.0272398
Contendas do Sincorá		1	0	0	0	0	0	0	0	0		0.0982874	0.865227	0.0364855
Coração de Maria		0.578807	0	0	0	0.42033	0	0.000862359	0	0		0.0311997	0.856063	0.112737
Cordeiros		1	0	0	0	0	0	0	0	0		0.00497288	0.969711	0.0253165
Coribe		0	0.734855	0.265145	0	0	0	0	0	0		0.0101511	0.967658	0.0221907
Coronel João Sá		1	0	0	0	0	0	0	0	0		0.230121	0.670228	0.0996507
Correntina		0	0.0590321	0.940968	0	0	0	0	0	0		0.132261	0.804177	0.0635627
Cotegipe		0	0.146174	0.853826	0	0	0	0	0	0		0.00616787	0.920086	0.0737463
Cravolândia		0	0	0	0	0.389631	0	0.610369	0	0		0.494874	0.450444	0.0546822
Crisópolis		1	0	0	0	0	0	0	0	0		0.0383339	0.922337	0.0393296
Cristópolis		0	0.172624	0.827376	0	0	0	0	0	0		0.042193	0.923408	0.0343994
Cruz das Almas		0	0	0	0	1	0	0	0	0		0.152782	0.827103	0.0201151
Curaçá		1	0	0	0	0	0	0	0	0		0.259494	0.649367	0.0911392
Dário Meira		0	0	0	0	0.434584	0	0.565416	0	0		0.294395	0.641298	0.0643068
Dias D'Ávila		0	0	0	0	0	0	1	0	0		0.442303	0.54555	0.0121468
Dom Basílio		0.475258	0.524742	0	0	0	0	0	0	0		0.00101283	0.944632	0.0543552
Dom Macedo Costa		0	0	0	0	0.0445022	0	0.955498	0	0		0.0517388	0.892282	0.0559796
Elísio Medrado		0	0	0	0	0.908816	0	0.0911839	0	0		0.0046729	0.968847	0.0264798
Encruzilhada		0	0	0	0	0.878681	0	0.121319	0	0		0.132887	0.809488	0.0576251
Entre Rios		0	0	0	0	0.421827	0	0.578173	0	0		0.0758204	0.876848	0.0473314
Érico Cardoso		0.91535	0.0846501	0	0	0	0	0	0	0		0.00263753	0.967219	0.0301432
Esplanada		0.0586248	0	0	0	0.371492	0	0.569883	0	0		0.0612671	0.904618	0.0341146
Euclides da Cunha		1	0	0	0	0	0	0	0	0		0.0711181	0.89178	0.0371024
Eunápolis		0	0	0	0	0	0	1	0	0		0.294644	0.693153	0.0122034
Fátima		1	0	0	0	0	0	0	0	0		0.349734	0.614932	0.0353343
Feira da Mata		0.201529	0.798471	0	0	0	0	0	0	0		0.0172315	0.910396	0.0723722
Feira de Santana		0.306264	0	0	0	0.693736	0	0	0	0		0.452927	0.538704	0.00836877
Filadélfia		1	0	0	0	0	0	0	0	0		0.0619137	0.895143	0.0429435
Firmino Alves		0	0	0	0	1	0	0	0	0		0.454375	0.531875	0.01375
Floresta Azul		0	0	0	0	0.35915	0	0.64085	0	0		0.569871	0.393129	0.0370003
Formosa do Rio Preto		0	0	1	0	0	0	0	0	0		0.0264103	0.888969	0.0846209
Gandu		0	0	0	0	0	0	1	0	0		0.402192	0.559944	0.0378648
Gavião		1	0	0	0	0	0	0	0	0		0.0871492	0.867799	0.0450517
Gentio do Ouro		0.912819	0	0	0.0871811	0	0	0	0	0		0	0.972492	0.0275075
Glória		1	0	0	0	0	0	0	0	0		0.128972	0.770794	0.100234
Gongogi		0	0	0	0	0.0143057	0	0.985694	0	0		0.457219	0.480838	0.061943
Governador Mangabeira		0	0	0	0	1	0	0	0	0		0.051168	0.856878	0.091954
Guajeru		1	0	0	0	0	0	0	0	0		0.00187617	0.924953	0.0731707
Guanambi		0.758145	0.241855	0	0	0	0	0	0	0		0.444814	0.534898	0.0202882
Guaratinga		0	0	0	0	0.152772	0	0.847228	0	0		0.327786	0.623328	0.0488856
Heliópolis		1	0	0	0	0	0	0	0	0		0.0586548	0.913191	0.0281543
Iaçu		1	0	0	0	0	0	0	0	0		0.210412	0.753611	0.0359771
Ibiassucê		0.881223	0.118777	0	0	0	0	0	0	0		0.0253571	0.970714	0.00392857
Ibicaraí		0	0	0	0	0.777096	0	0.222904	0	0		0.531221	0.45637	0.0124092
Ibicoara		0.559374	0.0471517	0	0.393475	0	0	0	0	0		0.141712	0.831717	0.0265711
Ibicuí		0	0	0	0	0.798847	0	0.201153	0	0		0.482636	0.475941	0.0414226
Ibipeba		1	0	0	0	0	0	0	0	0		0.04	0.940711	0.0192893
Ibipitanga		1	0	0	0	0	0	0	0	0		0.00951374	0.937104	0.0533827
Ibiquera		0.0162101	0.98379	0	0	0	0	0	0	0		0.00857756	0.915654	0.0757684
Ibirapitanga		0	0	0	0	0	0	1	0	0		0.318697	0.605445	0.0758577
Ibirapuã		0	0	0	0	0	0	1	0	0		0.387373	0.565377	0.0472505
Ibirataia		0	0	0	0	0	0	1	0	0		0.548358	0.416472	0.0351696
Ibitiara		1	0	0	0	0	0	0	0	0		0.107499	0.849312	0.0431894
Ibititá		1	0	0	0	0	0	0	0	0		0.00847294	0.979973	0.011554
Ibotirama		0.52062	0.47938	0	0	0	0	0	0	0		0.220777	0.752097	0.0271253
Ichu		1	0	0	0	0	0	0	0	0		0.00192802	0.967224	0.0308483
Igaporã		0.672266	0.327734	0	0	0	0	0	0	0		0.184111	0.755864	0.0600252
Igrapiúna		0	0	0	0	0	0	0.843396	7.27689e-05	0.156531		0.124471	0.735535	0.139994
Iguaí		0	0	0	0	0.220211	0	0.779789	0	0		0.447323	0.500738	0.0519393
Ilhéus		0	0	0	0	0	0	1	0	0		0.478939	0.496484	0.024577
Inhambupe		0.799649	0	0	0	0.200351	0	0	0	0		0.261551	0.684662	0.0537878
Ipecaetá		0.575008	0	0	0	0.424992	0	0	0	0		0.00468506	0.867777	0.127538
Ipiaú		0	0	0	0	0.348526	0	0.651474	0	0		0.535046	0.451994	0.0129601
Ipirá		1	0	0	0	0	0	0	0	0		0.400551	0.529905	0.0695438
Ipupiara		0.774629	0	0	0.225371	0	0	0	0	0		0.0226608	0.965643	0.0116959
Irajuba		0.0823901	0	0	0	0.91761	0	0	0	0		0.0198864	0.939867	0.0402462
Iramaia		0.890371	0.109629	0	0	0	0	0	0	0		0.00154991	0.932424	0.066026
Iraquara		0.812995	0.0662132	0	0.120791	0	0	0	0	0		0.0299411	0.930137	0.0399215
Irará		0.370299	0	0	0	0.629701	0	0	0	0		0.0170251	0.89849	0.0844854
Irecê		1	0	0	0	0	0	0	0	0		0.241553	0.755236	0.00321052
Itabela		0	0	0	0	0	0	1	0	0		0.0220197	0.950899	0.0270818
Itaberaba		0.879531	0.120469	0	0	0	0	0	0	0		0.5593	0.418814	0.0218859
Itabuna		0	0	0	0	0.0395008	0	0.960499	0	0		0.659545	0.333159	0.00729638
Itacaré		0	0	0	0	0	0	1	0	0		0.238473	0.637275	0.124251
Itaeté		0.505367	0.494633	0	0	0	0	0	0	0		0.0818383	0.86262	0.0555419
Itagi		0	0	0	0	0.236311	0	0.763689	0	0		0.457366	0.512682	0.0299514
Itagibá		0	0	0	0	0.989487	0	0.0105133	0	0		0.497516	0.467708	0.0347764
Itagimirim		0	0	0	0	0.353675	0	0.646325	0	0		0.592814	0.382773	0.0244127
Itaguaçu da Bahia		0.998113	0.00188746	0	0	0	0	0	0	0		0.00339559	0.930956	0.065648
Itaju do Colônia		0	0	0	0	0.580302	0	0.419698	0	0		0.537471	0.414713	0.0478161
Itajuípe		0	0	0	0	0	0	1	0	0		0.461298	0.519351	0.0193508
Itamaraju		0	0	0	0	0.0210508	0	0.978949	0	0		0.455964	0.521616	0.0224201
Itamari		0	0	0	0	0	0	1	0	0		0.321278	0.648865	0.029857
Itambé		0	0	0	0	0.629786	0	0.370214	0	0		0.627052	0.345863	0.0270847
Itanagra		0	0	0	0	0	0	1	0	0		0.125465	0.802045	0.0724907
Itanhém		0	0	0	0	0.648007	0	0.351993	0	0		0.538954	0.433851	0.0271956
Itaparica		0	0	0	0	0	0	0.99017	0	0.00982991		0.344702	0.636191	0.0191063
Itapé		0	0	0	0	0.657699	0	0.342301	0	0		0.452281	0.510804	0.0369148
Itapebi		0	0	0	0	0.815998	0	0.184002	0	0		0.0238964	0.943246	0.0328576
Itapetinga		0	0	0	0	1	0	0	0	0		0.743284	0.251167	0.00554922
Itapicuru		1	0	0	0	0	0	0	0	0		0.0666444	0.844571	0.088785
Itapitanga		0	0	0	0	0	0	1	0	0		0.544923	0.423667	0.0314098
Itaquara		0	0	0	0	0.600443	0	0.399557	0	0		0.462955	0.496183	0.0408621
Itarantim		0	0	0	0	1	0	0	0	0		0.586757	0.402551	0.0106922
Itatim		0.99617	0	0	0	0.00382999	0	0	0	0		0.0114998	0.965501	0.0229995
Itiruçu		0	0	0	0	1	0	0	0	0		0.385285	0.609705	0.00501055
Itiúba		1	0	0	0	0	0	0	0	0		0.149444	0.759447	0.0911096
Itororó		0	0	0	0	0.912679	0	0.0873214	0	0		0.586218	0.403193	0.0105882
Ituaçu		1	0	0	0	0	0	0	0	0		0.0603622	0.895573	0.0440644
Ituberá		0	0	0	0	0	0	0.964493	0	0.0355073		0.303739	0.637254	0.0590075
Iuiú		0	1	0	0	0	0	0	0	0		0.105491	0.839957	0.054552
Jaborandi		0	0.0580849	0.941915	0	0	0	0	0	0		0.275953	0.698377	0.0256701
Jacaraci		0.998295	0	5.07175e-08	0	0.001705	0	0	0	0		0.0517007	0.933605	0.0146939
Jacobina		0.714793	0.285207	0	0	0	0	0	0	0		0.462562	0.520066	0.0173717
Jaguaquara		0	0	0	0	0.612157	0	0.387843	0	0		0.250444	0.711092	0.0384643
Jaguarari		1	0	0	0	0	0	0	0	0		0.496593	0.483183	0.0202242
Jaguaripe		0	0	0	0	0	0	0.866866	0.0610272	0.0721064		0.032547	0.876584	0.0908694
Jandaíra		0.037594	0	0	0	0	0.962406	0	0	0		0.0174268	0.906934	0.0756396
Jequié		0.504626	0	0	0	0.224939	0	0.270435	0	0		0.646921	0.341351	0.0117281
Jeremoabo		1	0	0	0	0	0	0	0	0		0.290582	0.648849	0.0605692
Jiquiriçá		0	0	0	0	0	0	1	0	0		0.23212	0.66675	0.101129
Jitaúna		0	0	0	0	0.0192406	0	0.980759	0	0		0.37598	0.576961	0.0470588
João Dourado		1	0	0	0	0	0	0	0	0		0.0295108	0.946271	0.0242181
Juazeiro		1	0	0	0	0	0	0	0	0		0.489747	0.489019	0.021234
Jucuruçu		0	0	0	0	0.468236	0	0.531764	0	0		0.268309	0.656125	0.0755659
Jussara		1	0	0	0	0	0	0	0	0		0.00671463	0.967386	0.0258993
Jussari		0	0	0	0	0.0712986	0	0.928701	0	0		0.566434	0.412088	0.0214785
Jussiape		0.92784	0.0721599	0	0	0	0	0	0	0		0.123794	0.864037	0.0121695
Lafaiete Coutinho		0.301828	0	0	0	0.698172	0	0	0	0		0.31723	0.676329	0.00644122
Lagoa Real		0.704477	0.295523	0	0	0	0	0	0	0		0.00785024	0.901268	0.0908816
Laje		0	0	0	0	0	0	1	0	0		0.184904	0.740565	0.0745302
Lajedão		0	0	0	0	0	0	1	0	0		0.410172	0.577523	0.0123052
Lajedinho		0	1	0	0	0	0	0	0	0		0.17071	0.755615	0.0736748
Lajedo do Tabocal		0.0314616	0	0	0	0.968538	0	0	0	0		0.00368852	0.979918	0.0163934
Lamarão		0.74207	0	0	0	0.25793	0	0	0	0		0.129992	0.713936	0.156072
Lapão		1	0	0	0	0	0	0	0	0		0.0509868	0.926535	0.0224781
Lauro de Freitas		0	0	0	0	0	0	0.754012	0.245988	0		0.63891	0.360605	0.000485309
Lençóis		0.242241	0.717167	0	0.0405919	0	0	0	0	0		0.411371	0.547492	0.0411371
Licínio de Almeida		0.998806	0.00119445	0	0	0	0	0	0	0		0.015495	0.958967	0.025538
Livramento de Nossa Senhora		0.457409	0.542591	0	0	0	0	0	0	0		0.235563	0.724416	0.0400211
Luís Eduardo Magalhães		0	0	1	0	0	0	0	0	0		0.11588	0.879113	0.00500647
Macajuba		0.65135	0.34865	0	0	0	0	0	0	0		0.369023	0.555188	0.0757895
Macarani		0	0	0	0	0.690384	0	0.309616	0	0		0.614254	0.379303	0.00644252
Macaúbas		0.769483	0.230517	0	0	0	0	0	0	0		0.207789	0.768232	0.0239788
Macururé		1	0	0	0	0	0	0	0	0		0.00285578	0.900524	0.0966207
Madre de Deus		0	0	0	0	0	0	1	0	0		0.756348	0.243652	0
Maetinga		1	0	0	0	0	0	0	0	0		0.231855	0.690524	0.077621
Maiquinique		0	0	0	0	1	0	0	0	0		0.60709	0.373338	0.0195716
Mairi		0.728149	0.271851	0	0	0	0	0	0	0		0.410296	0.538395	0.0513085
Malhada		5.95201e-05	0.99994	0	0	0	0	0	0	0		0.0652117	0.874253	0.0605352
Malhada de Pedras		1	0	0	0	0	0	0	0	0		0.0900254	0.811919	0.0980558
Manoel Vitorino		0.948206	0	0	0	0.0517938	0	0	0	0		0.00935525	0.945133	0.045512
Mansidão		0	0.27576	0.72424	0	0	0	0	0	0		0	0.906217	0.0937833
Maracás		0.714318	0	0	0	0.285682	0	0	0	0		0.0559562	0.919071	0.0249733
Maragogipe		0	0	0	0	0.114243	0	0.756916	0	0.128841		0.323202	0.59799	0.0788075
Maraú		0	0	0	0	0	0	0.891062	0.0894807	0.0194575		0.0584466	0.800777	0.140777
Marcionílio Souza		1	0	0	0	0	0	0	0	0		0.0413508	0.891799	0.0668504
Mascote		0	0	0	0	0	0	1	0	0		0.33049	0.626858	0.0426517
Mata de São João		0	0	0	0	0	0	0.987042	0.012958	0		0.284554	0.69835	0.0170955
Matina		0.860914	0.139086	0	0	0	0	0	0	0		0.0131195	0.922741	0.0641399
Medeiros Neto		0	0	0	0	0.217297	0	0.782703	0	0		0.257872	0.729883	0.0122449
Miguel Calmon		0.310505	0.689495	0	0	0	0	0	0	0		0.314212	0.663212	0.0225759
Milagres		0.467147	0	0	0	0.532853	0	0	0	0		0.0386458	0.933248	0.028106
Mirangaba		0.993401	0.00659877	0	0	0	0	0	0	0		0.1408	0.800731	0.0584695
Mirante		1	0	0	0	0	0	0	0	0		0.167805	0.677327	0.154869
Monte Santo		1	0	0	0	0	0	0	0	0		0.0762496	0.807101	0.116649
Morpará		0.989196	0.010804	0	0	0	0	0	0	0		0.0351464	0.921339	0.0435146
Morro do Chapéu		0.66181	0.33819	0	0	0	0	0	0	0		0.0661432	0.882815	0.051042
Mortugaba		1	0	0	0	0	0	0	0	0		0.0153757	0.959095	0.0255294
Mucugê		0.80108	0.000147584	0	0.198772	0	0	0	0	0		0.263313	0.696178	0.0405096
Mucuri		0	0	0	0	0	0	1	0	0		0.153219	0.813122	0.0336589
Mulungu do Morro		0.512327	0.487673	0	0	0	0	0	0	0		0.00121212	0.893939	0.104848
Mundo Novo		0.00321779	0.996782	0	0	0	0	0	0	0		0.288625	0.654572	0.056803
Muniz Ferreira		0	0	0	0	0	0	1	0	0		0.168519	0.788795	0.0426856
Muquém de São Francisco		0	0.637898	0.362102	0	0	0	0	0	0		0.0517701	0.877427	0.0708032
Muritiba		0	0	0	0	1	0	0	0	0		0.116564	0.839889	0.0435463
Mutuípe		0	0	0	0	0	0	1	0	0		0.381995	0.545553	0.0724526
Nazaré		0	0	0	0	0	0	1	0	0		0.436279	0.52654	0.0371808
Nilo Peçanha		0	0	0	0	0	0	0.863813	0	0.136187		0.22758	0.685561	0.0868584
Nordestina		1	0	0	0	0	0	0	0	0		0.000904704	0.886007	0.113088
Nova Canaã		0	0	0	0	0.00270439	0	0.997296	0	0		0.38443	0.561456	0.0541139
Nova Fátima		1	0	0	0	0	0	0	0	0		0.547877	0.435887	0.0162365
Nova Ibiá		0	0	0	0	0	0	1	0	0		0.286282	0.60835	0.105368
Nova Itarana		0.647019	0	0	0	0.352981	0	0	0	0		0.0267431	0.937918	0.0353391
Nova Redenção		0.00297062	0.997029	0	0	0	0	0	0	0		0.0682353	0.855529	0.0762353
Nova Soure		1	0	0	0	0	0	0	0	0		0.00391815	0.958206	0.0378755
Nova Viçosa		0	0	0	0	0	0	0.972078	0	0.0279225		0.0944459	0.869869	0.0356855
Novo Horizonte		1	0	0	0	0	0	0	0	0		0.00619902	0.981077	0.0127243
Novo Triunfo		1	0	0	0	0	0	0	0	0		0.439178	0.520548	0.040274
Olindina		1	0	0	0	0	0	0	0	0		0.40507	0.55493	0.04
Oliveira dos Brejinhos		1	0	0	0	0	0	0	0	0		0.0333551	0.941302	0.0253434
Ouriçangas		0.0336972	0	0	0	0.966303	0	0	0	0		0.121237	0.863093	0.0156701
Ourolândia		1	0	0	0	0	0	0	0	0		0.044725	0.914188	0.0410871
Palmas de Monte Alto		0.639252	0.360748	0	0	0	0	0	0	0		0.0544032	0.900473	0.0451237
Palmeiras		0.980062	0	0	0.0199376	0	0	0	0	0		0.227817	0.757738	0.0144449
Paramirim		0.268203	0.731797	0	0	0	0	0	0	0		0.249022	0.733013	0.0179651
Paratinga		0.800714	0.199286	0	0	0	0	0	0	0		0.0109555	0.940369	0.0486756
Paripiranga		1	0	0	0	0	0	0	0	0		0.140386	0.782327	0.0772869
Pau Brasil		0	0	0	0	0.334235	0	0.665765	0	0		0.501424	0.42708	0.0714964
Paulo Afonso		1	0	0	0	0	0	0	0	0		0.662989	0.313857	0.0231536
Pé de Serra		1	0	0	0	0	0	0	0	0		0.0240964	0.920089	0.0558151
Pedrão		0	0	0	0	0.987935	0	0.012065	0	0		0.0106553	0.900373	0.0889718
Pedro Alexandre		1	0	0	0	0	0	0	0	0		0.0140845	0.79061	0.195305
Piatã		0.497177	0	0	0.502823	0	0	0	0	0		0.0428336	0.932867	0.0242998
Pilão Arcado		0.455782	0.159826	0.384392	0	0	0	0	0	0		0.00352884	0.862375	0.134096
Pindaí		0.959209	0.0407913	0	0	0	0	0	0	0		0.00721674	0.929757	0.0630262
Pindobaçu		1	0	0	0	0	0	0	0	0		0.1901	0.781615	0.0282848
Pintadas		1	0	0	0	0	0	0	0	0		0.377266	0.564854	0.0578801
Piraí do Norte		0	0	0	0	0	0	1	0	0		0.150857	0.678857	0.170286
Piripá		0.878613	0	0	0	0.121387	0	0	0	0		0.0301943	0.925561	0.0442451
Piritiba		0.0108748	0.989125	0	0	0	0	0	0	0		0.294338	0.676603	0.0290593
Planaltino		0.859085	0	0	0	0.140915	0	0	0	0		0.00236593	0.93888	0.0587539
Planalto		0.119179	0	0	0	0.456209	0	0.424612	0	0		0.00826566	0.944316	0.0474188
Poções		0.114676	0	0	0	0.590175	0	0.295149	0	0		0.544432	0.43719	0.0183778
Pojuca		0	0	0	0	0	0	1	0	0		0.679438	0.308485	0.012077
Ponto Novo		1	0	0	0	0	0	0	0	0		0.0883071	0.862436	0.0492567
Porto Seguro		0	0	0	0	0	0	1	0	0		0.387938	0.587458	0.0246045
Potiraguá		0	0	0	0	0.727905	0	0.272095	0	0		0.616732	0.367179	0.0160887
Prado		0	0	0	0	0	0	1	0	0		0.0936271	0.832809	0.0735641
Presidente Dutra		1	0	0	0	0	0	0	0	0		0.0553075	0.935268	0.0094246
Presidente Jânio Quadros		1	0	0	0	0	0	0	0	0		0.20448	0.741765	0.0537549
Presidente Tancredo Neves		0	0	0	0	0	0	1	0	0		0.243239	0.639005	0.117756
Queimadas		1	0	0	0	0	0	0	0	0		0.288616	0.648598	0.062786
Quijingue		1	0	0	0	0	0	0	0	0		0.0842018	0.819647	0.0961512
Quixabeira		1	0	0	0	0	0	0	0	0		0.00955204	0.960145	0.030303
Rafael Jambeiro		0.893494	0	0	0	0.106506	0	0	0	0		0.0937849	0.822815	0.0833999
Remanso		1	0	0	0	0	0	0	0	0		0.418184	0.495049	0.0867679
Retirolândia		1	0	0	0	0	0	0	0	0		0.150014	0.827934	0.0220528
Riachão das Neves		0	0	1	0	0	0	0	0	0		0.0234415	0.895872	0.0806863
Riachão do Jacuípe		0.842581	0	0	0	0.157419	0	0	0	0		0.518956	0.468636	0.0124077
Riacho de Santana		0.604072	0.395928	0	0	0	0	0	0	0		0.048875	0.90025	0.050875
Ribeira do Amparo		1	0	0	0	0	0	0	0	0		0.00558376	0.935279	0.0591371
Ribeira do Pombal		1	0	0	0	0	0	0	0	0		0.197038	0.783165	0.0197977
Ribeirão do Largo		0	0	0	0	0.52888	0	0.47112	0	0		0.260584	0.669955	0.0694616
Rio de Contas		0.693217	0.303884	0	0.00289872	0	0	0	0	0		0.1741	0.810317	0.015583
Rio do Antônio		1	0	0	0	0	0	0	0	0		0.0570645	0.904062	0.0388737
Rio do Pires		1	0	0	0	0	0	0	0	0		0.00307409	0.961881	0.0350446
Rio Real		0.885721	0	0	0	0.0165023	0.0977762	0	0	0		0.0561766	0.889056	0.0547675
Rodelas		1	0	0	0	0	0	0	0	0		0.625717	0.363289	0.0109943
Ruy Barbosa		0.11322	0.88678	0	0	0	0	0	0	0		0.425	0.539954	0.0350457
Salinas da Margarida		0	0	0	0	0	0	0.998149	0	0.00185114		0.089797	0.906819	0.00338365
Salvador		0	0	0	0	0	0	0.869801	0.00932413	0.120875		0.754668	0.245013	0.000319162
Santa Bárbara		0.914479	0	0	0	0.0855209	0	0	0	0		0.0532915	0.895077	0.0516319
Santa Brígida		1	0	0	0	0	0	0	0	0		0.268689	0.637927	0.0933843
Santa Cruz Cabrália		0	0	0	0	0	0	0.892804	0.107196	0		0.31981	0.636667	0.0435229
Santa Cruz da Vitória		0	0	0	0	0.69953	0	0.30047	0	0		0.566006	0.407932	0.0260623
Santa Inês		0	0	0	0	0.996649	0	0.00335053	0	0		0.558269	0.43524	0.0064915
Santa Luzia		0	0	0	0	0	0	1	0	0		0.322239	0.599849	0.0779123
Santa Maria da Vitória		0	0.714181	0.285819	0	0	0	0	0	0		0.0930191	0.878284	0.0286974
Santa Rita de Cássia		0	0.253841	0.746159	0	0	0	0	0	0		0.120127	0.82914	0.0507327
Santa Teresinha		0.608617	0	0	0	0.391383	0	0	0	0		0.0353553	0.929983	0.034662
Santaluz		1	0	0	0	0	0	0	0	0		0.438139	0.51735	0.0445101
Santana		0	0.247468	0.752532	0	0	0	0	0	0		0.0595855	0.921992	0.0184226
Santanópolis		1	0	0	0	0	0	0	0	0		0.00281577	0.916331	0.0808528
Santo Amaro		0.0291236	0	0	0	0.190795	0	0.666179	0	0.113902		0.444895	0.535612	0.0194939
Santo Antônio de Jesus		0	0	0	0	0	0	1	0	0		0.544246	0.435899	0.019855
Santo Estêvão		0.844623	0	0	0	0.155377	0	0	0	0		0.0509132	0.915297	0.03379
São Desidério		0	0	1	0	0	0	0	0	0		0.049536	0.898216	0.0522484
São Domingos		1	0	0	0	0	0	0	0	0		0.56893	0.420439	0.010631
São Felipe		0	0	0	0	0.544902	0	0.455098	0	0		0.0499328	0.888366	0.0617014
São Félix		0	0	0	0	0.963921	0	0.0360792	0	0		0.443305	0.509179	0.0475162
São Félix do Coribe		0	0.870843	0.129157	0	0	0	0	0	0		0.0140998	0.973427	0.0124729
São Francisco do Conde		0	0	0	0	0	0	0.694364	0	0.305636		0.474248	0.522467	0.00328529
São Gabriel		1	0	0	0	0	0	0	0	0		0.0704777	0.899178	0.0303446
São Gonçalo dos Campos		0.141379	0	0	0	0.858621	0	0	0	0		0.046842	0.904762	0.048396
São José da Vitória		0	0	0	0	0	0	1	0	0		0.537383	0.44743	0.0151869
São José do Jacuípe		1	0	0	0	0	0	0	0	0		0.277407	0.679695	0.042898
São Miguel das Matas		0	0	0	0	0.00600867	0	0.993991	0	0		0.129828	0.78838	0.0817916
São Sebastião do Passé		0	0	0	0	0	0	1	0	0		0.438138	0.537701	0.0241609
Sapeaçu		0	0	0	0	1	0	0	0	0		0.0293317	0.90551	0.0651582
Sátiro Dias		1	0	0	0	0	0	0	0	0		0.198259	0.76441	0.0373308
Saubara		0	0	0	0	0	0	0.216499	0	0.783501		0.228936	0.764255	0.00680851
Saúde		0.921401	0.0785989	0	0	0	0	0	0	0		0.16629	0.8083	0.0254094
Seabra		0.66533	0	0	0.33467	0	0	0	0	0		0.0251852	0.923486	0.051329
Sebastião Laranjeiras		0.529924	0.470076	0	0	0	0	0	0	0		0.0892518	0.844284	0.0664641
Senhor do Bonfim		1	0	0	0	0	0	0	0	0		0.482635	0.505864	0.011501
Sento Sé		0.997484	0.00251557	0	0	0	0	0	0	0		0.213306	0.738894	0.0478005
Serra do Ramalho		0.0440208	0.858773	0.0972059	0	0	0	0	0	0		0.00435835	0.964649	0.0309927
Serra Dourada		0	0.653902	0.346098	0	0	0	0	0	0		0.00601323	0.947484	0.0465023
Serra Preta		0.382586	0	0	0	0.617414	0	0	0	0		0.0823093	0.843728	0.0739624
Serrinha		0.257682	0	0	0	0.742318	0	0	0	0		0.414685	0.549316	0.0359996
Serrolândia		1	0	0	0	0	0	0	0	0		0.0281481	0.960494	0.011358
Simões Filho		0	0	0	0	0	0	1	0	0		0.465925	0.524327	0.00974787
Sítio do Mato		0	0.632773	0.367227	0	0	0	0	0	0		0.103809	0.817324	0.0788675
Sítio do Quinto		1	0	0	0	0	0	0	0	0		0.153704	0.790476	0.0558201
Sobradinho		1	0	0	0	0	0	0	0	0		0.603749	0.379974	0.0162775
Souto Soares		0.990974	0.00728144	0	0.00174469	0	0	0	0	0		0.0110285	0.959962	0.0290098
Tabocas do Brejo Velho		0	0.431172	0.568828	0	0	0	0	0	0		0	0.993221	0.00677857
Tanhaçu		1	0	0	0	0	0	0	0	0		0.108593	0.834827	0.0565806
Tanque Novo		0.292421	0.707579	0	0	0	0	0	0	0		0.00914495	0.937814	0.0530407
Tanquinho		0.454029	0	0	0	0.545971	0	0	0	0		0.357046	0.619541	0.0234129
Taperoá		0	0	0	0	0	0	1	0	0		0.248	0.653268	0.0987317
Tapiramutá		0	1	0	0	0	0	0	0	0		0.004002	0.945723	0.0502751
Teixeira de Freitas		0	0	0	0	0	0	1	0	0		0.54021	0.455713	0.00407715
Teodoro Sampaio		0	0	0	0	0.267167	0	0.732833	0	0		0.150859	0.832788	0.0163532
Teofilândia		0.861213	0	0	0	0.138787	0	0	0	0		0.186042	0.743988	0.0699693
Teolândia		0	0	0	0	0	0	1	0	0		0.186862	0.638421	0.174717
Terra Nova		0	0	0	0	0	0	1	0	0		0.430548	0.548976	0.0204759
Tremedal		0.487925	0	0	0	0.512075	0	0	0	0		0.056475	0.901738	0.0417873
Tucano		1	0	0	0	0	0	0	0	0		0.349913	0.605383	0.044704
Uauá		1	0	0	0	0	0	0	0	0		0.0196717	0.930937	0.0493915
Ubaíra		0	0	0	0	0.28051	0	0.71949	0	0		0.309645	0.626058	0.0642978
Ubaitaba		0	0	0	0	0	0	1	0	0		0.502085	0.472227	0.0256881
Ubatã		0	0	0	0	0	0	1	0	0		0.437556	0.494067	0.0683773
Uibaí		1	0	0	0	0	0	0	0	0		0.0303682	0.962936	0.00669536
Umburanas		1	0	0	0	0	0	0	0	0		0.00880282	0.886066	0.105131
Una		0	0	0	0	0	0	1	0	0		0.197548	0.748259	0.0541934
Urandi		0.964936	0	0.0329926	0	0.00207109	0	0	0	0		0.0731816	0.893128	0.0336903
Uruçuca		0	0	0	0	0	0	1	0	0		0.496517	0.462189	0.0412935
Utinga		0	1	0	0	0	0	0	0	0		0.013556	0.952849	0.0335953
Valença		0	0	0	0	0	0	0.901062	0.0931001	0.00583761		0.483922	0.461954	0.0541239
Valente		1	0	0	0	0	0	0	0	0		0.40571	0.584462	0.00982736
Várzea da Roça		1	0	0	0	0	0	0	0	0		0.156206	0.809108	0.0346862
Várzea do Poço		1	0	0	0	0	0	0	0	0		0.184145	0.805901	0.00995379
Várzea Nova		0.969295	0.0307053	0	0	0	0	0	0	0		0.297352	0.656314	0.046334
Varzedo		0	0	0	0	0.00510623	0	0.994894	0	0		0.156307	0.80765	0.0360427
Vera Cruz		0	0	0	0	0	0	0.57272	0	0.42728		0.157535	0.829815	0.0126507
Vereda		0	0	0	0	0.152616	0	0.847384	0	0		0.231322	0.714559	0.0541188
Vitória da Conquista		0.000813351	0	0	0	0.899742	0	0.099445	0	0		0.505265	0.481591	0.0131442
Wagner		0	1	0	0	0	0	0	0	0		0.00770479	0.962693	0.0296026
Wanderley		0	0.749076	0.250924	0	0	0	0	0	0		0.00742221	0.946617	0.0459606
Wenceslau Guimarães		0	0	0	0	0	0	1	0	0		0.212506	0.647551	0.139943
Xique-Xique		0.853681	0.146319	0	0	0	0	0	0	0		0.274985	0.676813	0.0482021

## Sheet: Table S1
Vector presence and species richness (columns AB, AC)
Municipality	Triatoma infestans (historical)	Triatoma infestans (since 2000)	Triatoma infestans (since 2006)	Triatoma rubrofasciata	Triatoma juazeirensis/brasiliensis	Triatoma sordida	Triatoma pseudomaculata	Triatoma lenti/bahiensis	Triatoma vitticeps	Triatoma costalimai	Triatoma melanocephala	Triatoma melanica	Triatoma petrocchiae	Triatoma sherlocki	Triatoma tibiamaculata	Panstrongylus megistus	Panstrongylus lutzi	Panstrongylus diasi	Panstrongylus geniculatus	Panstrongylus lenti	Rhodnius neglectus	Rhodnius nasutus	Rhodnius domesticus	Psammolestes tertius	Cavernicola pilosa	Parabelminus yurupucu	Species richness (with T. infestans since 2006)	Species richness (native)
Abaíra	1	0	0	0	1	1	1	1	0	0	1	0	0	0	0	1	1	1	1	0	1	0	0	1	1	0	12	12
Abaré	1	0	0	0	1	1	1	0	0	0	1	0	1	0	0	1	1	0	1	0	1	1	0	1	1	0	12	12
Acajutiba	0	0	0	0	1	1	1	0	0	0	1	0	0	0	1	1	1	0	1	0	0	0	1	1	1	1	12	12
Adustina	0	0	0	0	1	1	1	0	0	0	1	0	0	0	0	1	1	0	1	0	0	0	0	1	1	0	9	9
Água Fria	0	0	0	0	1	1	1	0	0	0	1	0	0	0	1	1	1	0	1	0	0	0	1	1	1	1	12	12
Aiquara	0	0	0	0	0	1	1	0	0	0	1	0	0	0	1	1	0	0	1	0	0	0	1	0	1	1	9	9
Alagoinhas	0	0	0	0	1	1	1	0	0	0	1	0	0	0	1	1	1	0	1	0	0	0	1	1	1	1	12	12
Alcobaça	0	0	0	0	0	0	0	0	0	0	0	0	0	0	1	1	0	0	1	0	0	0	1	0	1	1	6	6
Almadina	0	0	0	0	0	1	1	0	0	0	1	0	0	0	1	1	0	0	1	0	0	0	1	0	1	1	9	9
Amargosa	1	0	0	0	0	1	1	0	0	0	1	0	0	0	1	1	0	0	1	0	0	0	1	0	1	1	9	9
Amélia Rodrigues	0	0	0	0	1	1	1	0	0	0	1	0	0	0	1	1	1	0	1	0	0	0	1	1	1	1	12	12
América Dourada	0	0	0	0	1	1	1	0	0	0	1	0	0	1	0	1	1	0	1	0	1	0	0	1	1	0	11	11
Anagé	1	1	0	0	1	1	1	0	1	0	1	0	0	0	1	1	1	0	1	0	0	0	1	1	1	1	13	13
Andaraí	1	0	0	0	1	1	1	0	0	0	1	0	0	0	1	1	1	1	1	0	1	0	0	1	1	0	12	12
Andorinha	0	0	0	0	1	1	1	0	0	0	1	0	0	0	1	1	1	0	1	0	1	0	0	1	1	0	11	11
Angical	1	0	0	0	1	1	1	0	0	0	0	0	0	0	0	1	1	1	1	0	1	0	0	1	1	0	10	10
Anguera	0	0	0	0	1	1	1	0	0	0	1	0	0	0	1	1	1	0	1	0	0	0	1	1	1	1	12	12
Antas	0	0	0	0	1	1	1	0	0	0	1	0	0	0	0	1	1	0	1	0	0	0	0	1	1	0	9	9
Antônio Cardoso	0	0	0	0	1	1	1	0	0	0	1	0	0	0	1	1	1	0	1	0	0	0	1	1	1	1	12	12
Antônio Gonçalves	0	0	0	0	1	1	1	0	0	0	1	0	0	0	1	1	1	0	1	0	1	0	0	1	1	0	11	11
Aporá	0	0	0	0	1	1	1	0	0	0	1	0	0	0	1	1	1	0	1	0	0	0	1	1	1	1	12	12
Apuarema	0	0	0	0	0	0	0	0	0	0	0	0	0	0	1	1	0	0	1	0	0	0	1	0	1	1	6	6
Araças	0	0	0	0	1	1	1	0	0	0	1	0	0	0	1	1	1	0	1	0	0	0	1	1	1	1	12	12
Aracatu	1	1	0	0	1	1	1	0	0	0	1	0	0	0	0	1	1	0	1	1	0	0	0	1	1	0	10	10
Araci	0	0	0	1	1	1	1	0	0	0	1	0	0	0	1	1	1	0	1	0	0	0	0	1	1	0	11	10
Aramari	0	0	0	0	1	1	1	0	0	0	1	0	0	0	1	1	1	0	1	0	0	0	1	1	1	1	12	12
Arataca	0	0	0	0	0	0	0	0	0	0	0	0	0	0	1	1	0	0	1	0	0	0	1	0	1	1	6	6
Aratuípe	0	0	0	0	0	0	0	0	0	0	0	0	0	0	1	1	0	0	1	0	0	0	1	0	1	1	6	6
Aurelino Leal	0	0	0	0	0	1	1	0	0	0	1	0	0	0	1	1	0	0	1	0	0	0	1	0	1	1	9	9
Baianópolis	0	0	0	0	1	1	1	1	0	0	0	0	0	0	0	1	1	1	1	0	1	0	0	1	1	0	11	11
Baixa Grande	1	0	0	0	1	1	1	0	0	0	1	0	0	0	1	1	1	1	1	0	1	0	0	1	1	0	12	12
Banzaê	0	0	0	0	1	1	1	0	0	0	1	0	0	0	0	1	1	0	1	0	0	0	0	1	1	0	9	9
Barra	1	1	1	0	1	1	1	0	0	0	0	0	1	0	0	1	1	1	1	0	1	1	0	1	1	0	13	12
Barra da Estiva	1	0	0	0	1	1	1	0	0	0	1	0	0	0	0	1	1	0	1	0	0	0	0	1	1	0	9	9
Barra do Choça	0	0	0	0	0	1	1	0	1	0	1	0	0	0	1	1	0	0	1	0	0	0	1	0	1	1	10	10
Barra do Mendes	1	0	0	0	1	1	1	1	0	0	1	0	0	1	0	1	1	0	1	0	1	0	0	1	1	0	12	12
Barra do Rocha	0	0	0	0	0	0	0	0	0	0	0	0	0	0	1	1	0	0	1	0	0	0	1	0	1	1	6	6
Barreiras	1	0	0	0	0	1	1	0	0	1	0	0	0	0	0	1	1	1	1	0	1	0	0	1	1	0	10	10
Barro Alto	1	0	0	0	1	1	1	0	0	0	1	0	0	1	0	1	1	0	1	0	1	0	0	1	1	0	11	11
Barro preto (Governador Lomanto Júnior)	0	0	0	0	0	0	0	0	0	0	0	0	0	0	1	1	0	0	1	0	0	0	1	0	1	1	6	6
Barrocas	0	0	0	0	1	1	1	0	0	0	1	0	0	0	1	1	1	0	1	0	0	0	1	1	1	1	12	12
Belmonte	0	0	0	0	0	0	0	0	0	0	0	0	0	0	1	1	0	0	1	0	0	0	1	0	1	1	6	6
Belo Campo	1	0	0	0	1	1	1	0	1	0	1	0	0	0	1	1	1	0	1	0	0	0	1	1	1	1	13	13
Biritinga	0	0	0	0	1	1	1	0	0	0	1	0	0	0	1	1	1	0	1	0	0	0	1	1	1	1	12	12
Boa Nova	0	0	0	0	1	1	1	0	0	0	1	0	0	0	1	1	1	0	1	0	0	0	1	1	1	1	12	12
Boa Vista do Tupim	1	0	0	0	1	1	1	0	0	0	1	0	0	0	1	1	1	1	1	0	1	0	0	1	1	0	12	12
Bom Jesus da Lapa	1	0	0	0	1	1	1	1	0	0	1	1	0	0	0	1	1	1	1	1	1	0	0	1	1	0	14	14
Bom Jesus da Serra	0	0	0	0	1	1	1	0	0	0	1	0	0	0	1	1	1	0	1	0	0	0	1	1	1	1	12	12
Boninal	1	0	0	0	1	1	1	1	0	0	1	0	0	0	0	1	1	0	1	0	1	0	0	1	1	0	11	11
Bonito	0	0	0	0	1	1	1	1	0	0	1	0	0	0	1	1	1	1	1	0	1	0	0	1	1	0	13	13
Boquira	1	1	0	0	1	1	1	1	0	0	1	0	0	0	0	1	1	1	1	0	1	0	0	1	1	0	12	12
Botuporã	1	0	0	0	1	1	1	1	1	0	1	0	0	0	0	1	1	1	1	1	1	0	0	1	1	0	14	14
Brejões	0	0	0	0	1	1	1	0	0	0	1	0	0	0	1	1	1	0	1	0	0	0	1	1	1	1	12	12
Brejolândia	1	1	1	0	1	1	1	1	0	0	0	0	0	0	0	1	1	1	1	0	1	0	0	1	1	0	12	11
Brotas de Macaúbas	1	0	0	0	1	1	1	1	0	0	1	0	0	1	0	1	1	0	1	0	1	0	0	1	1	0	12	12
Brumado	1	0	0	0	1	1	1	0	0	0	1	0	0	0	0	1	1	0	1	1	0	0	0	1	1	0	10	10
Buerarema	0	0	0	0	0	0	0	0	0	0	0	0	0	0	1	1	0	0	1	0	0	0	1	0	1	1	6	6
Buritirama	0	0	0	0	1	1	1	0	0	0	0	0	0	0	0	1	1	1	1	0	1	0	0	1	1	0	10	10
Caatiba	0	0	0	0	0	1	1	0	1	0	1	0	0	0	1	1	0	0	1	0	0	0	1	0	1	1	10	10
Cabaceiras do Paraguaçu	0	0	0	0	1	1	1	0	0	0	1	0	0	0	1	1	1	0	1	0	0	0	1	1	1	1	12	12
Cachoeira	0	0	0	0	0	1	1	0	0	0	1	0	0	0	1	1	0	0	1	0	0	0	1	0	1	1	9	9
Caculé	1	0	0	0	1	1	1	1	1	0	1	1	0	0	0	1	1	1	1	1	1	0	0	1	1	0	15	15
Caém	0	0	0	0	1	1	1	0	0	0	1	0	0	0	1	1	1	1	1	0	1	0	0	1	1	0	12	12
Caetanos	0	0	0	0	1	1	1	0	0	0	1	0	0	0	1	1	1	0	1	0	0	0	1	1	1	1	12	12
Caetité	1	0	0	0	1	1	1	1	1	0	1	1	0	0	0	1	1	1	1	1	1	0	0	1	1	0	15	15
Cafarnaum	1	0	0	0	1	1	1	0	0	0	1	0	0	1	1	1	1	1	1	0	1	0	0	1	1	0	13	13
Cairu	0	0	0	0	0	0	0	0	0	0	0	0	0	0	1	1	0	0	1	0	0	0	1	0	1	1	6	6
Caldeirão Grande	1	0	0	0	1	1	1	0	0	0	1	0	0	0	0	1	1	1	1	0	1	0	0	1	1	0	11	11
Camacan	0	0	0	0	0	0	0	0	0	0	0	0	0	0	1	1	0	0	1	0	0	0	1	0	1	1	6	6
Camaçari	0	0	0	0	0	0	0	0	0	0	0	0	0	0	1	1	0	0	1	0	0	0	1	0	1	1	6	6
Camamu	0	0	0	0	0	0	0	0	0	0	0	0	0	0	1	1	0	0	1	0	0	0	1	0	1	1	6	6
Campo Alegre de Lourdes	0	0	0	0	1	1	1	0	0	0	0	0	1	0	0	1	1	0	1	0	1	1	0	1	1	0	11	11
Campo Formoso	1	0	0	0	1	1	1	0	0	0	1	0	0	0	0	1	1	0	1	0	1	0	0	1	1	0	10	10
Canápolis	1	0	0	0	1	1	1	1	0	0	0	0	0	0	0	1	1	1	1	0	1	0	0	1	1	0	11	11
Canarana	1	0	0	0	1	1	1	0	0	0	1	0	0	1	0	1	1	0	1	0	1	0	0	1	1	0	11	11
Canavieiras	0	0	0	0	0	0	0	0	0	0	0	0	0	0	1	1	0	0	1	0	0	0	1	0	1	1	6	6
Candeal	0	0	0	0	1	1	1	0	0	0	1	0	0	0	1	1	1	0	1	0	0	0	1	1	1	1	12	12
Candeias	0	0	0	0	0	0	0	0	0	0	0	0	0	0	1	1	0	0	1	0	0	0	1	0	1	1	6	6
Candiba	1	0	0	0	1	1	1	1	1	0	1	1	0	0	1	1	1	1	1	1	1	0	0	1	1	0	16	16
Cândido Sales	1	0	0	0	0	1	1	0	1	0	1	0	0	0	1	1	0	0	1	0	0	0	1	0	1	1	10	10
Cansanção	0	0	0	0	1	1	1	0	0	0	1	0	0	0	1	1	1	0	1	0	1	0	0	1	1	0	11	11
Canudos	0	0	0	0	1	1	1	0	0	0	1	0	0	0	0	1	1	0	1	0	0	0	0	1	1	0	9	9
Capela do Alto Alegre	0	0	0	0	1	1	1	0	0	0	1	0	0	0	1	1	1	0	1	0	0	0	0	1	1	0	10	10
Capim Grosso	0	0	0	0	1	1	1	0	0	0	1	0	0	0	0	1	1	0	1	0	0	0	0	1	1	0	9	9
Caraíbas	0	0	0	0	1	1	1	0	0	0	1	0	0	0	0	1	1	0	1	0	0	0	0	1	1	0	9	9
Caravelas	0	0	0	0	0	0	0	0	0	0	0	0	0	0	1	1	0	0	1	0	0	0	1	0	1	1	6	6
Cardeal da Silva	0	0	0	0	0	0	0	0	0	0	0	0	0	0	1	1	0	0	1	0	0	0	1	0	1	1	6	6
Carinhanha	1	0	0	0	1	1	1	1	0	0	0	1	0	0	0	1	1	1	1	1	1	0	0	1	1	0	13	13
Casa Nova	1	0	0	0	1	1	1	0	0	0	0	0	1	0	0	1	1	0	1	0	1	1	0	1	1	0	11	11
Castro Alves	1	0	0	0	0	1	1	0	0	0	1	0	0	0	1	1	1	0	1	0	0	0	1	1	1	1	11	11
Catolândia	1	0	0	0	0	1	1	1	0	1	0	0	0	0	0	1	1	1	1	0	1	0	0	1	1	0	11	11
Catu	0	0	0	0	0	0	0	0	0	0	0	0	0	0	1	1	0	0	1	0	0	0	1	0	1	1	6	6
Caturama	0	0	0	0	1	1	1	1	0	0	1	0	0	0	0	1	1	0	1	1	1	0	0	1	1	0	12	12
Central	1	1	0	0	1	1	1	0	0	0	1	0	0	1	0	1	1	0	1	0	1	0	0	1	1	0	11	11
Chorrochó	0	0	0	0	1	1	1	0	0	0	1	0	1	0	0	1	1	0	1	0	1	1	0	1	1	0	12	12
Cícero Dantas	0	0	0	0	1	1	1	0	0	0	1	0	0	0	0	1	1	0	1	0	0	0	0	1	1	0	9	9
Cipó	0	0	0	0	1	1	1	0	0	0	1	0	0	0	0	1	1	0	1	0	0	0	0	1	1	0	9	9
Coaraci	0	0	0	0	0	1	1	0	0	0	1	0	0	0	1	1	0	0	1	0	0	0	1	0	1	1	9	9
Cocos	1	0	0	0	1	1	1	1	0	1	0	1	0	0	0	1	1	1	1	1	1	0	0	1	1	0	14	14
Conceição da Feira	0	0	0	0	0	1	1	0	0	0	1	0	0	0	1	1	1	0	1	0	0	0	1	0	1	1	10	10
Conceição do Almeida	0	0	0	0	0	1	1	0	0	0	1	0	0	0	1	1	0	0	1	0	0	0	1	0	1	1	9	9
Conceição do Coité	0	0	0	0	1	1	1	0	0	0	1	0	0	0	1	1	1	0	1	0	0	0	0	1	1	0	10	10
Conceição do Jacuípe	0	0	0	0	1	1	1	0	0	0	1	0	0	0	1	1	1	0	1	0	0	0	1	1	1	1	12	12
Conde	0	0	0	0	1	1	1	0	0	0	1	0	0	0	1	1	1	0	1	0	0	0	1	1	1	1	12	12
Condeúba	1	1	0	0	1	1	1	0	1	0	1	0	0	0	1	1	1	0	1	1	0	0	1	1	1	1	14	14
Contendas do Sincorá	1	0	0	0	1	1	1	0	0	0	1	0	0	0	0	1	1	0	1	1	0	0	0	1	1	0	10	10
Coração de Maria	0	0	0	0	1	1	1	0	0	0	1	0	0	0	1	1	1	0	1	0	0	0	1	1	1	1	12	12
Cordeiros	1	0	0	0	1	1	1	0	1	0	1	0	0	0	1	1	1	0	1	1	0	0	1	1	1	1	14	14
Coribe	1	0	0	0	1	1	1	1	0	0	0	1	0	0	0	1	1	1	1	1	1	0	0	1	1	0	13	13
Coronel João Sá	0	0	0	0	1	1	1	0	0	0	1	0	0	0	0	1	1	0	1	0	0	0	0	1	1	0	9	9
Correntina	1	1	0	0	1	1	1	1	0	1	0	0	0	0	0	1	1	1	1	0	1	0	0	1	1	0	12	12
Cotegipe	1	1	0	0	1	1	1	0	0	0	0	0	0	0	0	1	1	1	1	0	1	0	0	1	1	0	10	10
Cravolândia	0	0	0	0	0	1	1	0	0	0	1	0	0	0	1	1	0	0	1	0	0	0	1	0	1	1	9	9
Crisópolis	0	0	0	0	1	1	1	0	0	0	1	0	0	0	0	1	1	0	1	0	0	0	0	1	1	0	9	9
Cristópolis	0	0	0	0	1	1	1	1	0	0	0	0	0	0	0	1	1	1	1	0	1	0	0	1	1	0	11	11
Cruz das Almas	0	0	0	0	0	1	1	0	0	0	1	0	0	0	1	1	0	0	1	0	0	0	1	0	1	1	9	9
Curaçá	1	0	0	0	1	1	1	0	0	0	1	0	1	0	0	1	1	0	1	0	1	1	0	1	1	0	12	12
Dário Meira	0	0	0	0	0	1	1	0	0	0	1	0	0	0	1	1	0	0	1	0	0	0	1	0	1	1	9	9
Dias D'Ávila	0	0	0	0	0	0	0	0	0	0	0	0	0	0	1	1	0	0	1	0	0	0	1	0	1	1	6	6
Dom Basílio	1	1	0	0	1	1	1	0	0	0	1	0	0	0	0	1	1	1	1	1	1	0	0	1	1	0	12	12
Dom Macedo Costa	0	0	0	0	0	1	1	0	0	0	1	0	0	0	1	1	0	0	1	0	0	0	1	0	1	1	9	9
Elísio Medrado	0	0	0	0	0	1	1	0	0	0	1	0	0	0	1	1	0	0	1	0	0	0	1	0	1	1	9	9
Encruzilhada	0	0	0	0	0	1	1	0	1	0	1	0	0	0	1	1	0	0	1	0	0	0	1	0	1	1	10	10
Entre Rios	0	0	0	0	0	1	1	0	0	0	1	0	0	0	1	1	0	0	1	0	0	0	1	0	1	1	9	9
Érico Cardoso	1	0	0	0	1	1	1	1	0	0	1	0	0	0	0	1	1	1	1	1	1	0	0	1	1	0	13	13
Esplanada	0	0	0	0	1	1	1	0	0	0	1	0	0	0	1	1	1	0	1	0	0	0	1	1	1	1	12	12
Euclides da Cunha	1	0	0	0	1	1	1	0	0	0	1	0	0	0	1	1	1	0	1	0	0	0	0	1	1	0	10	10
Eunápolis	0	0	0	0	0	0	0	0	0	0	0	0	0	0	1	1	0	0	1	0	0	0	1	0	1	1	6	6
Fátima	0	0	0	0	1	1	1	0	0	0	1	0	0	0	0	1	1	0	1	0	0	0	0	1	1	0	9	9
Feira da Mata	0	0	0	0	1	1	1	1	0	0	0	1	0	0	0	1	1	1	1	1	1	0	0	1	1	0	13	13
Feira de Santana	0	0	0	0	1	1	1	0	0	0	1	0	0	0	1	1	1	0	1	0	0	0	1	1	1	1	12	12
Filadélfia	0	0	0	0	1	1	1	0	0	0	1	0	0	0	1	1	1	0	1	0	1	0	0	1	1	0	11	11
Firmino Alves	0	0	0	0	0	1	1	0	0	0	1	0	0	0	1	1	0	0	1	0	0	0	1	0	1	1	9	9
Floresta Azul	0	0	0	0	0	1	1	0	0	0	1	0	0	0	1	1	0	0	1	0	0	0	1	0	1	1	9	9
Formosa do Rio Preto	1	0	0	0	0	1	1	0	0	1	0	0	0	0	0	1	1	1	1	0	1	0	0	1	1	0	10	10
Gandu	0	0	0	0	0	0	0	0	0	0	0	0	0	0	1	1	0	0	1	0	0	0	1	0	1	1	6	6
Gavião	0	0	0	0	1	1	1	0	0	0	1	0	0	0	1	1	1	0	1	0	0	0	0	1	1	0	10	10
Gentio do Ouro	1	0	0	0	1	1	1	1	0	0	1	0	0	1	0	1	1	0	1	0	1	0	0	1	1	0	12	12
Glória	0	0	0	1	1	1	1	0	0	0	1	0	1	0	0	1	1	0	1	0	0	1	0	1	1	0	12	11
Gongogi	0	0	0	0	0	1	1	0	0	0	1	0	0	0	1	1	0	0	1	0	0	0	1	0	1	1	9	9
Governador Mangabeira	0	0	0	0	0	1	1	0	0	0	1	0	0	0	1	1	1	0	1	0	0	0	1	0	1	1	10	10
Guajeru	0	0	0	0	1	1	1	0	0	0	1	0	0	0	0	1	1	0	1	1	0	0	0	1	1	0	10	10
Guanambi	1	0	0	0	1	1	1	1	1	0	1	1	0	0	0	1	1	1	1	1	1	0	0	1	1	0	15	15
Guaratinga	0	0	0	0	0	1	1	0	1	0	1	0	0	0	1	1	0	0	1	0	0	0	1	0	1	1	10	10
Heliópolis	0	0	0	0	1	1	1	0	0	0	1	0	0	0	0	1	1	0	1	0	0	0	0	1	1	0	9	9
Iaçu	1	0	0	0	1	1	1	0	0	0	1	0	0	0	1	1	1	0	1	0	0	0	0	1	1	0	10	10
Ibiassucê	1	0	0	0	1	1	1	1	1	0	1	1	0	0	0	1	1	1	1	1	1	0	0	1	1	0	15	15
Ibicaraí	0	0	0	0	0	1	1	0	0	0	1	0	0	0	1	1	0	0	1	0	0	0	1	0	1	1	9	9
Ibicoara	1	0	0	0	1	1	1	0	0	0	1	0	0	0	0	1	1	1	1	0	1	0	0	1	1	0	11	11
Ibicuí	0	0	0	0	0	1	1	0	0	0	1	0	0	0	1	1	0	0	1	0	0	0	1	0	1	1	9	9
Ibipeba	1	1	1	0	1	1	1	1	0	0	1	0	0	1	0	1	1	0	1	0	1	0	0	1	1	0	13	12
Ibipitanga	0	0	0	0	1	1	1	1	0	0	1	0	0	0	0	1	1	0	1	0	1	0	0	1	1	0	11	11
Ibiquera	0	0	0	0	1	1	1	0	0	0	1	0	0	0	1	1	1	1	1	0	1	0	0	1	1	0	12	12
Ibirapitanga	0	0	0	0	0	0	0	0	0	0	0	0	0	0	1	1	0	0	1	0	0	0	1	0	1	1	6	6
Ibirapuã	0	0	0	0	0	0	0	0	0	0	0	0	0	0	1	1	0	0	1	0	0	0	1	0	1	1	6	6
Ibirataia	0	0	0	0	0	0	0	0	0	0	0	0	0	0	1	1	0	0	1	0	0	0	1	0	1	1	6	6
Ibitiara	1	0	0	0	1	1	1	1	0	0	1	0	0	0	0	1	1	0	1	0	1	0	0	1	1	0	11	11
Ibititá	1	1	0	0	1	1	1	0	0	0	1	0	0	1	0	1	1	0	1	0	1	0	0	1	1	0	11	11
Ibotirama	1	0	0	0	1	1	1	1	0	0	1	0	0	0	0	1	1	1	1	0	1	0	0	1	1	0	12	12
Ichu	0	0	0	0	1	1	1	0	0	0	1	0	0	0	1	1	1	0	1	0	0	0	0	1	1	0	10	10
Igaporã	1	0	0	0	1	1	1	1	1	0	1	1	0	0	0	1	1	1	1	1	1	0	0	1	1	0	15	15
Igrapiúna	0	0	0	0	0	0	0	0	0	0	0	0	0	0	1	1	0	0	1	0	0	0	1	0	1	1	6	6
Iguaí	0	0	0	0	0	1	1	0	0	0	1	0	0	0	1	1	0	0	1	0	0	0	1	0	1	1	9	9
Ilhéus	0	0	0	0	0	0	0	0	0	0	0	0	0	0	1	1	0	0	1	0	0	0	1	0	1	1	6	6
Inhambupe	0	0	0	0	1	1	1	0	0	0	1	0	0	0	1	1	1	0	1	0	0	0	1	1	1	1	12	12
Ipecaetá	0	0	0	0	1	1	1	0	0	0	1	0	0	0	1	1	1	0	1	0	0	0	1	1	1	1	12	12
Ipiaú	0	0	0	0	0	1	1	0	0	0	1	0	0	0	1	1	0	0	1	0	0	0	1	0	1	1	9	9
Ipirá	0	0	0	0	1	1	1	0	0	0	1	0	0	0	1	1	1	0	1	0	0	0	0	1	1	0	10	10
Ipupiara	0	0	0	0	1	1	1	1	0	0	1	0	0	1	0	1	1	0	1	0	1	0	0	1	1	0	12	12
Irajuba	0	0	0	0	1	1	1	0	0	0	1	0	0	0	1	1	1	0	1	0	0	0	1	1	1	1	12	12
Iramaia	1	0	0	0	1	1	1	0	0	0	1	0	0	0	0	1	1	1	1	0	1	0	0	1	1	0	11	11
Iraquara	1	0	0	0	1	1	1	1	0	0	1	0	0	0	1	1	1	1	1	0	1	0	0	1	1	0	13	13
Irará	0	0	0	0	1	1	1	0	0	0	1	0	0	0	1	1	1	0	1	0	0	0	1	1	1	1	12	12
Irecê	1	0	0	0	1	1	1	0	0	0	1	0	0	1	0	1	1	0	1	0	1	0	0	1	1	0	11	11
Itabela	0	0	0	0	0	0	0	0	0	0	0	0	0	0	1	1	0	0	1	0	0	0	1	0	1	1	6	6
Itaberaba	1	0	0	0	1	1	1	0	0	0	1	0	0	0	1	1	1	1	1	0	1	0	0	1	1	0	12	12
Itabuna	0	0	0	0	0	1	1	0	0	0	1	0	0	0	1	1	0	0	1	0	0	0	1	0	1	1	9	9
Itacaré	0	0	0	0	0	0	0	0	0	0	0	0	0	0	1	1	0	0	1	0	0	0	1	0	1	1	6	6
Itaeté	1	0	0	0	1	1	1	0	0	0	1	0	0	0	1	1	1	1	1	0	1	0	0	1	1	0	12	12
Itagi	1	0	0	0	0	1	1	0	0	0	1	0	0	0	1	1	0	0	1	0	0	0	1	0	1	1	9	9
Itagibá	0	0	0	0	0	1	1	0	0	0	1	0	0	0	1	1	0	0	1	0	0	0	1	0	1	1	9	9
Itagimirim	0	0	0	0	0	1	1	0	1	0	1	0	0	0	1	1	0	0	1	0	0	0	1	0	1	1	10	10
Itaguaçu da Bahia	1	1	1	0	1	1	1	0	0	0	1	0	0	1	0	1	1	1	1	0	1	0	0	1	1	0	13	12
Itaju do Colônia	0	0	0	0	0	1	1	0	1	0	1	0	0	0	1	1	0	0	1	0	0	0	1	0	1	1	10	10
Itajuípe	0	0	0	0	0	0	0	0	0	0	0	0	0	0	1	1	0	0	1	0	0	0	1	0	1	1	6	6
Itamaraju	0	0	0	0	0	1	1	0	1	0	1	0	0	0	1	1	0	0	1	0	0	0	1	0	1	1	10	10
Itamari	0	0	0	0	0	0	0	0	0	0	0	0	0	0	1	1	0	0	1	0	0	0	1	0	1	1	6	6
Itambé	1	0	0	0	0	1	1	0	1	0	1	0	0	0	1	1	0	0	1	0	0	0	1	0	1	1	10	10
Itanagra	0	0	0	0	0	0	0	0	0	0	0	0	0	0	1	1	0	0	1	0	0	0	1	0	1	1	6	6
Itanhém	0	0	0	0	0	1	1	0	1	0	1	0	0	0	1	1	0	0	1	0	0	0	1	0	1	1	10	10
Itaparica	0	0	0	0	0	0	0	0	0	0	0	0	0	0	1	1	0	0	1	0	0	0	1	0	1	1	6	6
Itapé	0	0	0	0	0	1	1	0	0	0	1	0	0	0	1	1	0	0	1	0	0	0	1	0	1	1	9	9
Itapebi	0	0	0	0	0	1	1	0	1	0	1	0	0	0	1	1	0	0	1	0	0	0	1	0	1	1	10	10
Itapetinga	0	0	0	0	0	1	1	0	1	0	1	0	0	0	1	1	0	0	1	0	0	0	1	0	1	1	10	10
Itapicuru	0	0	0	0	1	1	1	0	0	0	1	0	0	0	0	1	1	0	1	0	0	0	0	1	1	0	9	9
Itapitanga	0	0	0	0	0	0	0	0	0	0	0	0	0	0	1	1	0	0	1	0	0	0	1	0	1	1	6	6
Itaquara	0	0	0	0	0	1	1	0	0	0	1	0	0	0	1	1	0	0	1	0	0	0	1	0	1	1	9	9
Itarantim	0	0	0	0	0	1	1	0	1	0	1	0	0	0	1	1	0	0	1	0	0	0	1	0	1	1	10	10
Itatim	0	0	0	0	1	1	1	0	0	0	1	0	0	0	1	1	1	0	1	0	0	0	1	1	1	1	12	12
Itiruçu	0	0	0	0	0	1	1	0	0	0	1	0	0	0	1	1	0	0	1	0	0	0	1	0	1	1	9	9
Itiúba	1	0	0	0	1	1	1	0	0	0	1	0	0	0	1	1	1	0	1	0	1	0	0	1	1	0	11	11
Itororó	0	0	0	0	0	1	1	0	1	0	1	0	0	0	1	1	0	0	1	0	0	0	1	0	1	1	10	10
Ituaçu	1	1	0	0	1	1	1	0	0	0	1	0	0	0	0	1	1	0	1	1	0	0	0	1	1	0	10	10
Ituberá	0	0	0	0	0	0	0	0	0	0	0	0	0	0	1	1	0	0	1	0	0	0	1	0	1	1	6	6
Iuiú	0	0	0	0	1	1	1	1	1	0	0	1	0	0	0	1	1	1	1	1	1	0	0	1	1	0	14	14
Jaborandi	0	0	0	0	1	1	1	1	0	1	0	0	0	0	0	1	1	1	1	0	1	0	0	1	1	0	12	12
Jacaraci	1	0	0	0	1	1	1	0	1	0	1	0	0	0	1	1	1	1	1	1	1	0	1	1	1	1	16	16
Jacobina	1	0	0	0	1	1	1	0	0	0	1	0	0	0	1	1	1	1	1	0	1	0	0	1	1	0	12	12
Jaguaquara	1	0	0	0	0	1	1	0	0	0	1	0	0	0	1	1	0	0	1	0	0	0	1	0	1	1	9	9
Jaguarari	1	0	0	0	1	1	1	0	0	0	1	0	0	0	1	1	1	0	1	0	1	0	0	1	1	0	11	11
Jaguaripe	0	0	0	0	0	0	0	0	0	0	0	0	0	0	1	1	0	0	1	0	0	0	1	0	1	1	6	6
Jandaíra	0	0	0	0	1	1	1	0	0	0	1	0	0	0	1	1	1	0	1	0	0	0	1	1	1	1	12	12
Jequié	1	0	0	0	1	1	1	0	0	0	1	0	0	0	1	1	1	0	1	0	0	0	1	1	1	1	12	12
Jeremoabo	0	0	0	0	1	1	1	0	0	0	1	0	0	0	0	1	1	0	1	0	0	0	0	1	1	0	9	9
Jiquiriçá	0	0	0	0	0	0	0	0	0	0	0	0	0	0	1	1	0	0	1	0	0	0	1	0	1	1	6	6
Jitaúna	0	0	0	0	0	1	1	0	0	0	1	0	0	0	1	1	0	0	1	0	0	0	1	0	1	1	9	9
João Dourado	0	0	0	0	1	1	1	0	0	0	1	0	0	1	0	1	1	0	1	0	1	0	0	1	1	0	11	11
Juazeiro	1	0	0	0	1	1	1	0	0	0	1	0	1	0	0	1	1	0	1	0	1	1	0	1	1	0	12	12
Jucuruçu	0	0	0	0	0	1	1	0	1	0	1	0	0	0	1	1	0	0	1	0	0	0	1	0	1	1	10	10
Jussara	1	0	0	0	1	1	1	0	0	0	1	0	0	1	0	1	1	0	1	0	1	0	0	1	1	0	11	11
Jussari	0	0	0	0	0	1	1	0	0	0	1	0	0	0	1	1	0	0	1	0	0	0	1	0	1	1	9	9
Jussiape	1	1	0	1	1	1	1	0	0	0	1	0	0	0	0	1	1	1	1	0	1	0	0	1	1	0	12	11
Lafaiete Coutinho	0	0	0	0	1	1	1	0	0	0	1	0	0	0	1	1	1	0	1	0	0	0	1	1	1	1	12	12
Lagoa Real	0	0	0	0	1	1	1	1	1	0	1	0	0	0	0	1	1	1	1	1	1	0	0	1	1	0	14	14
Laje	0	0	0	0	0	0	0	0	0	0	0	0	0	0	1	1	0	0	1	0	0	0	1	0	1	1	6	6
Lajedão	0	0	0	0	0	0	0	0	0	0	0	0	0	0	1	1	0	0	1	0	0	0	1	0	1	1	6	6
Lajedinho	1	0	0	0	1	1	1	0	0	0	1	0	0	0	1	1	1	1	1	0	1	0	0	1	1	0	12	12
Lajedo do Tabocal	0	0	0	0	1	1	1	0	0	0	1	0	0	0	1	1	1	0	1	0	0	0	1	1	1	1	12	12
Lamarão	0	0	0	0	1	1	1	0	0	0	1	0	0	0	1	1	1	0	1	0	0	0	1	1	1	1	12	12
Lapão	1	1	0	0	1	1	1	0	0	0	1	0	0	1	0	1	1	0	1	0	1	0	0	1	1	0	11	11
Lauro de Freitas	0	0	0	0	0	0	0	0	0	0	0	0	0	0	1	1	0	0	1	0	0	0	1	0	1	1	6	6
Lençóis	0	0	0	0	1	1	1	1	0	0	1	0	0	0	1	1	1	1	1	0	1	0	0	1	1	0	13	13
Licínio de Almeida	1	0	0	0	1	1	1	1	1	0	1	1	0	0	0	1	1	1	1	1	1	0	0	1	1	0	15	15
Livramento de Nossa Senhora	1	1	0	0	1	1	1	0	1	0	1	0	0	0	0	1	1	1	1	1	1	0	0	1	1	0	13	13
Luís Eduardo Magalhães	0	0	0	0	0	1	1	0	0	1	0	0	0	0	0	1	0	1	1	0	1	0	0	1	1	0	9	9
Macajuba	0	0	0	0	1	1	1	0	0	0	1	0	0	0	1	1	1	1	1	0	1	0	0	1	1	0	12	12
Macarani	0	0	0	0	0	1	1	0	1	0	1	0	0	0	1	1	0	0	1	0	0	0	1	0	1	1	10	10
Macaúbas	1	0	0	0	1	1	1	1	1	0	1	0	0	0	0	1	1	1	1	1	1	0	0	1	1	0	14	14
Macururé	0	0	0	0	1	1	1	0	0	0	1	0	1	0	0	1	1	0	1	0	0	1	0	1	1	0	11	11
Madre de Deus	0	0	0	0	0	0	0	0	0	0	0	0	0	0	1	1	0	0	1	0	0	0	1	0	1	1	6	6
Maetinga	0	0	0	0	1	1	1	0	0	0	1	0	0	0	0	1	1	0	1	1	0	0	0	1	1	0	10	10
Maiquinique	0	0	0	0	0	1	1	0	1	0	1	0	0	0	1	1	0	0	1	0	0	0	1	0	1	1	10	10
Mairi	0	0	0	0	1	1	1	0	0	0	1	0	0	0	1	1	1	1	1	0	1	0	0	1	1	0	12	12
Malhada	1	1	0	0	1	1	1	1	1	0	0	1	0	0	0	1	1	1	1	1	1	0	0	1	1	0	14	14
Malhada de Pedras	0	0	0	0	1	1	1	0	0	0	1	0	0	0	0	1	1	0	1	1	0	0	0	1	1	0	10	10
Manoel Vitorino	1	0	0	0	1	1	1	0	0	0	1	0	0	0	1	1	1	0	1	0	0	0	1	1	1	1	12	12
Mansidão	0	0	0	0	1	1	1	0	0	0	0	0	0	0	0	1	1	1	1	0	1	0	0	1	1	0	10	10
Maracás	1	0	0	0	1	1	1	0	0	0	1	0	0	0	1	1	1	0	1	0	0	0	1	1	1	1	12	12
Maragogipe	0	0	0	0	0	1	1	0	0	0	1	0	0	0	1	1	0	0	1	0	0	0	1	0	1	1	9	9
Maraú	0	0	0	0	0	0	0	0	0	0	0	0	0	0	1	1	0	0	1	0	0	0	1	0	1	1	6	6
Marcionílio Souza	1	0	0	0	1	1	1	0	0	0	1	0	0	0	1	1	1	0	1	0	0	0	0	1	1	0	10	10
Mascote	0	0	0	0	0	0	0	0	0	0	0	0	0	0	1	1	0	0	1	0	0	0	1	0	1	1	6	6
Mata de São João	0	0	0	0	0	0	0	0	0	0	0	0	0	0	1	1	0	0	1	0	0	0	1	0	1	1	6	6
Matina	0	0	0	0	1	1	1	1	1	0	1	1	0	0	0	1	1	1	1	1	1	0	0	1	1	0	15	15
Medeiros Neto	0	0	0	0	0	1	1	0	1	0	1	0	0	0	1	1	0	0	1	0	0	0	1	0	1	1	10	10
Miguel Calmon	0	0	0	0	1	1	1	0	0	0	1	0	0	0	1	1	1	1	1	0	1	0	0	1	1	0	12	12
Milagres	0	0	0	0	1	1	1	0	0	0	1	0	0	0	1	1	1	0	1	0	0	0	1	1	1	1	12	12
Mirangaba	0	0	0	0	1	1	1	0	0	0	1	0	0	0	1	1	1	1	1	0	1	0	0	1	1	0	12	12
Mirante	0	0	0	0	1	1	1	0	0	0	1	0	0	0	1	1	1	0	1	0	0	0	1	1	1	1	12	12
Monte Santo	1	0	0	0	1	1	1	0	0	0	1	0	0	0	1	1	1	0	1	0	1	0	0	1	1	0	11	11
Morpará	0	0	0	0	1	1	1	1	0	0	1	0	0	1	0	1	1	1	1	0	1	0	0	1	1	0	13	13
Morro do Chapéu	1	0	0	0	1	1	1	1	0	0	1	0	0	1	1	1	1	1	1	0	1	0	0	1	1	0	14	14
Mortugaba	1	0	0	0	1	1	1	0	1	0	1	0	0	0	1	1	1	1	1	1	0	0	1	1	1	1	15	15
Mucugê	1	0	0	0	1	1	1	1	0	0	1	0	0	0	0	1	1	1	1	0	1	0	0	1	1	0	12	12
Mucuri	0	0	0	0	0	0	0	0	0	0	0	0	0	0	1	1	0	0	1	0	0	0	1	0	1	1	6	6
Mulungu do Morro	1	1	0	0	1	1	1	1	0	0	1	0	0	1	1	1	1	1	1	0	1	0	0	1	1	0	14	14
Mundo Novo	0	0	0	0	1	1	1	0	0	0	1	0	0	0	1	1	1	1	1	0	1	0	0	1	1	0	12	12
Muniz Ferreira	0	0	0	0	0	0	0	0	0	0	0	0	0	0	1	1	0	0	1	0	0	0	1	0	1	1	6	6
Muquém de São Francisco	0	0	0	0	1	1	1	1	0	0	0	0	0	0	0	1	1	1	1	0	1	0	0	1	1	0	11	11
Muritiba	0	0	0	0	0	1	1	0	0	0	1	0	0	0	1	1	0	0	1	0	0	0	1	0	1	1	9	9
Mutuípe	0	0	0	0	0	0	0	0	0	0	0	0	0	0	1	1	0	0	1	0	0	0	1	0	1	1	6	6
Nazaré	0	0	0	0	0	0	0	0	0	0	0	0	0	0	1	1	0	0	1	0	0	0	1	0	1	1	6	6
Nilo Peçanha	0	0	0	0	0	0	0	0	0	0	0	0	0	0	1	1	0	0	1	0	0	0	1	0	1	1	6	6
Nordestina	0	0	0	0	1	1	1	0	0	0	1	0	0	0	0	1	1	0	1	0	1	0	0	1	1	0	10	10
Nova Canaã	0	0	0	0	0	1	1	0	0	0	1	0	0	0	1	1	0	0	1	0	0	0	1	0	1	1	9	9
Nova Fátima	0	0	0	0	1	1	1	0	0	0	1	0	0	0	1	1	1	0	1	0	0	0	0	1	1	0	10	10
Nova Ibiá	0	0	0	0	0	0	0	0	0	0	0	0	0	0	1	1	0	0	1	0	0	0	1	0	1	1	6	6
Nova Itarana	0	0	0	0	1	1	1	0	0	0	1	0	0	0	1	1	1	0	1	0	0	0	1	1	1	1	12	12
Nova Redenção	0	0	0	0	1	1	1	0	0	0	1	0	0	0	0	1	1	1	1	0	1	0	0	1	1	0	11	11
Nova Soure	0	0	0	0	1	1	1	0	0	0	1	0	0	0	0	1	1	0	1	0	0	0	0	1	1	0	9	9
Nova Viçosa	0	0	0	0	0	0	0	0	0	0	0	0	0	0	1	1	0	0	1	0	0	0	1	0	1	1	6	6
Novo Horizonte	1	1	1	0	1	1	1	1	0	0	1	0	0	0	0	1	1	0	1	0	1	0	0	1	1	0	12	11
Novo Triunfo	0	0	0	0	1	1	1	0	0	0	1	0	0	0	0	1	1	0	1	0	0	0	0	1	1	0	9	9
Olindina	0	0	0	0	1	1	1	0	0	0	1	0	0	0	0	1	1	0	1	0	0	0	0	1	1	0	9	9
Oliveira dos Brejinhos	1	0	0	0	1	1	1	1	0	0	1	0	0	0	0	1	1	1	1	0	1	0	0	1	1	0	12	12
Ouriçangas	0	0	0	0	1	1	1	0	0	0	1	0	0	0	1	1	1	0	1	0	0	0	1	1	1	1	12	12
Ourolândia	0	0	0	0	1	1	1	0	0	0	1	0	0	0	1	1	1	0	1	0	1	0	0	1	1	0	11	11
Palmas de Monte Alto	1	0	0	0	1	1	1	1	1	0	1	1	0	0	0	1	1	1	1	1	1	0	0	1	1	0	15	15
Palmeiras	1	0	0	0	1	1	1	1	0	0	1	0	0	0	1	1	1	0	1	0	1	0	0	1	1	0	12	12
Paramirim	1	0	0	0	1	1	1	1	0	0	1	0	0	0	0	1	1	1	1	1	1	0	0	1	1	0	13	13
Paratinga	1	1	1	0	1	1	1	1	0	0	1	0	0	0	0	1	1	1	1	0	1	0	0	1	1	0	13	12
Paripiranga	0	0	0	0	1	1	1	0	0	0	1	0	0	0	0	1	1	0	1	0	0	0	0	1	1	0	9	9
Pau Brasil	0	0	0	0	0	1	1	0	1	0	1	0	0	0	1	1	0	0	1	0	0	0	1	0	1	1	10	10
Paulo Afonso	0	0	0	0	1	1	1	0	0	0	1	0	1	0	0	1	1	0	1	0	0	1	0	1	1	0	11	11
Pé de Serra	0	0	0	0	1	1	1	0	0	0	1	0	0	0	1	1	1	0	1	0	0	0	0	1	1	0	10	10
Pedrão	0	0	0	0	0	1	1	0	0	0	1	0	0	0	1	1	0	0	1	0	0	0	1	0	1	1	9	9
Pedro Alexandre	0	0	0	0	1	1	1	0	0	0	1	0	0	0	0	1	1	0	1	0	0	0	0	1	1	0	9	9
Piatã	1	0	0	0	1	1	1	1	0	0	1	0	0	0	0	1	1	0	1	0	1	0	0	1	1	0	11	11
Pilão Arcado	0	0	0	0	1	1	1	0	0	0	0	0	1	0	0	1	1	1	1	0	1	1	0	1	1	0	12	12
Pindaí	1	0	0	0	1	1	1	1	1	0	1	1	0	0	1	1	1	1	1	1	1	0	0	1	1	0	16	16
Pindobaçu	1	0	0	0	1	1	1	0	0	0	1	0	0	0	1	1	1	0	1	0	1	0	0	1	1	0	11	11
Pintadas	0	0	0	0	1	1	1	0	0	0	1	0	0	0	1	1	1	0	1	0	0	0	0	1	1	0	10	10
Piraí do Norte	0	0	0	0	0	0	0	0	0	0	0	0	0	0	1	1	0	0	1	0	0	0	1	0	1	1	6	6
Piripá	0	0	0	0	1	1	1	0	1	0	1	0	0	0	1	1	1	0	1	1	0	0	1	1	1	1	14	14
Piritiba	0	0	0	0	1	1	1	0	0	0	1	0	0	0	1	1	1	1	1	0	1	0	0	1	1	0	12	12
Planaltino	1	0	0	0	1	1	1	0	0	0	1	0	0	0	1	1	1	0	1	0	0	0	1	1	1	1	12	12
Planalto	0	0	0	0	1	1	1	0	0	0	1	0	0	0	1	1	1	0	1	0	0	0	1	1	1	1	12	12
Poções	1	0	0	0	1	1	1	0	0	0	1	0	0	0	1	1	1	0	1	0	0	0	1	1	1	1	12	12
Pojuca	0	0	0	0	0	0	0	0	0	0	0	0	0	0	1	1	0	0	1	0	0	0	1	0	1	1	6	6
Ponto Novo	0	0	0	0	1	1	1	0	0	0	1	0	0	0	0	1	1	0	1	0	1	0	0	1	1	0	10	10
Porto Seguro	0	0	0	0	0	0	0	0	0	0	0	0	0	0	1	1	0	0	1	0	0	0	1	0	1	1	6	6
Potiraguá	0	0	0	0	0	1	1	0	1	0	1	0	0	0	1	1	0	0	1	0	0	0	1	0	1	1	10	10
Prado	0	0	0	0	0	0	0	0	0	0	0	0	0	0	1	1	0	0	1	0	0	0	1	0	1	1	6	6
Presidente Dutra	1	1	0	0	1	1	1	0	0	0	1	0	0	1	0	1	1	0	1	0	1	0	0	1	1	0	11	11
Presidente Jânio Quadros	1	1	0	0	1	1	1	0	0	0	1	0	0	0	0	1	1	0	1	1	0	0	0	1	1	0	10	10
Presidente Tancredo Neves	1	1	1	0	0	0	0	0	0	0	0	0	0	0	1	1	0	0	1	0	0	0	1	0	1	1	7	6
Queimadas	0	0	0	0	1	1	1	0	0	0	1	0	0	0	0	1	1	0	1	0	1	0	0	1	1	0	10	10
Quijingue	0	0	0	0	1	1	1	0	0	0	1	0	0	0	1	1	1	0	1	0	1	0	0	1	1	0	11	11
Quixabeira	0	0	0	0	1	1	1	0	0	0	1	0	0	0	0	1	1	0	1	0	0	0	0	1	1	0	9	9
Rafael Jambeiro	0	0	0	0	1	1	1	0	0	0	1	0	0	0	1	1	1	0	1	0	0	0	1	1	1	1	12	12
Remanso	0	0	0	0	1	1	1	0	0	0	0	0	1	0	0	1	1	0	1	0	1	1	0	1	1	0	11	11
Retirolândia	0	0	0	0	1	1	1	0	0	0	1	0	0	0	1	1	1	0	1	0	0	0	0	1	1	0	10	10
Riachão das Neves	1	0	0	0	0	1	1	0	0	1	0	0	0	0	0	1	1	1	1	0	1	0	0	1	1	0	10	10
Riachão do Jacuípe	0	0	0	0	1	1	1	0	0	0	1	0	0	0	1	1	1	0	1	0	0	0	1	1	1	1	12	12
Riacho de Santana	1	0	0	0	1	1	1	1	1	0	1	1	0	0	0	1	1	1	1	1	1	0	0	1	1	0	15	15
Ribeira do Amparo	0	0	0	0	1	1	1	0	0	0	1	0	0	0	0	1	1	0	1	0	0	0	0	1	1	0	9	9
Ribeira do Pombal	0	0	0	0	1	1	1	0	0	0	1	0	0	0	0	1	1	0	1	0	0	0	0	1	1	0	9	9
Ribeirão do Largo	0	0	0	0	0	1	1	0	1	0	1	0	0	0	1	1	0	0	1	0	0	0	1	0	1	1	10	10
Rio de Contas	1	1	0	0	1	1	1	0	0	0	1	0	0	0	0	1	1	1	1	1	1	0	0	1	1	0	12	12
Rio do Antônio	1	0	0	0	1	1	1	0	0	0	1	0	0	0	0	1	1	0	1	1	0	0	0	1	1	0	10	10
Rio do Pires	1	1	0	0	1	1	1	1	0	0	1	0	0	0	0	1	1	0	1	1	1	0	0	1	1	0	12	12
Rio Real	0	0	0	0	1	1	1	0	0	0	1	0	0	0	1	1	1	0	1	0	0	0	1	1	1	1	12	12
Rodelas	0	0	0	0	1	1	1	0	0	0	1	0	1	0	0	1	1	0	1	0	0	1	0	1	1	0	11	11
Ruy Barbosa	1	0	0	0	1	1	1	0	0	0	1	0	0	0	1	1	1	1	1	0	1	0	0	1	1	0	12	12
Salinas da Margarida	0	0	0	0	0	0	0	0	0	0	0	0	0	0	1	1	0	0	1	0	0	0	1	0	1	1	6	6
Salvador	0	0	0	1	0	0	0	0	0	0	0	0	0	0	1	1	0	0	1	0	0	0	1	0	1	1	7	6
Santa Bárbara	0	0	0	0	1	1	1	0	0	0	1	0	0	0	1	1	1	0	1	0	0	0	1	1	1	1	12	12
Santa Brígida	0	0	0	0	1	1	1	0	0	0	1	0	0	0	0	1	1	0	1	0	0	0	0	1	1	0	9	9
Santa Cruz Cabrália	0	0	0	0	0	0	0	0	0	0	0	0	0	0	1	1	0	0	1	0	0	0	1	0	1	1	6	6
Santa Cruz da Vitória	0	0	0	0	0	1	1	0	0	0	1	0	0	0	1	1	0	0	1	0	0	0	1	0	1	1	9	9
Santa Inês	0	0	0	0	0	1	1	0	0	0	1	0	0	0	1	1	0	0	1	0	0	0	1	0	1	1	9	9
Santa Luzia	0	0	0	0	0	0	0	0	0	0	0	0	0	0	1	1	0	0	1	0	0	0	1	0	1	1	6	6
Santa Maria da Vitória	1	0	0	0	1	1	1	1	0	0	0	0	0	0	0	1	1	1	1	0	1	0	0	1	1	0	11	11
Santa Rita de Cássia	1	1	0	0	1	1	1	0	0	0	0	0	0	0	0	1	1	1	1	0	1	0	0	1	1	0	10	10
Santa Teresinha	0	0	0	0	1	1	1	0	0	0	1	0	0	0	1	1	1	0	1	0	0	0	1	1	1	1	12	12
Santaluz	0	0	0	0	1	1	1	0	0	0	1	0	0	0	1	1	1	0	1	0	0	0	0	1	1	0	10	10
Santana	1	0	0	0	1	1	1	1	0	0	0	0	0	0	0	1	1	1	1	0	1	0	0	1	1	0	11	11
Santanópolis	0	0	0	0	1	1	1	0	0	0	1	0	0	0	1	1	1	0	1	0	0	0	1	1	1	1	12	12
Santo Amaro	0	0	0	0	1	1	1	0	0	0	1	0	0	0	1	1	1	0	1	0	0	0	1	1	1	1	12	12
Santo Antônio de Jesus	0	0	0	0	0	0	0	0	0	0	0	0	0	0	1	1	0	0	1	0	0	0	1	0	1	1	6	6
Santo Estêvão	0	0	0	0	1	1	1	0	0	0	1	0	0	0	1	1	1	0	1	0	0	0	1	1	1	1	12	12
São Desidério	1	0	0	0	0	1	1	1	0	1	0	0	0	0	0	1	1	1	1	0	1	0	0	1	1	0	11	11
São Domingos	0	0	0	0	1	1	1	0	0	0	1	0	0	0	1	1	1	0	1	0	0	0	0	1	1	0	10	10
São Felipe	0	0	0	0	0	1	1	0	0	0	1	0	0	0	1	1	0	0	1	0	0	0	1	0	1	1	9	9
São Félix	0	0	0	0	0	1	1	0	0	0	1	0	0	0	1	1	0	0	1	0	0	0	1	0	1	1	9	9
São Félix do Coribe	0	0	0	0	1	1	1	1	0	0	0	1	0	0	0	1	1	1	1	1	1	0	0	1	1	0	13	13
São Francisco do Conde	0	0	0	0	0	0	0	0	0	0	0	0	0	0	1	1	0	0	1	0	0	0	1	0	1	1	6	6
São Gabriel	0	0	0	0	1	1	1	0	0	0	1	0	0	1	0	1	1	0	1	0	1	0	0	1	1	0	11	11
São Gonçalo dos Campos	0	0	0	0	1	1	1	0	0	0	1	0	0	0	1	1	1	0	1	0	0	0	1	1	1	1	12	12
São José da Vitória	0	0	0	0	0	0	0	0	0	0	0	0	0	0	1	1	0	0	1	0	0	0	1	0	1	1	6	6
São José do Jacuípe	0	0	0	0	1	1	1	0	0	0	1	0	0	0	1	1	1	0	1	0	0	0	0	1	1	0	10	10
São Miguel das Matas	0	0	0	0	0	1	1	0	0	0	1	0	0	0	1	1	0	0	1	0	0	0	1	0	1	1	9	9
São Sebastião do Passé	0	0	0	0	0	0	0	0	0	0	0	0	0	0	1	1	0	0	1	0	0	0	1	0	1	1	6	6
Sapeaçu	0	0	0	0	0	1	1	0	0	0	1	0	0	0	1	1	0	0	1	0	0	0	1	0	1	1	9	9
Sátiro Dias	0	0	0	0	1	1	1	0	0	0	1	0	0	0	1	1	1	0	1	0	0	0	0	1	1	0	10	10
Saubara	0	0	0	0	0	0	0	0	0	0	0	0	0	0	1	1	0	0	1	0	0	0	1	0	1	1	6	6
Saúde	0	0	0	0	1	1	1	0	0	0	1	0	0	0	1	1	1	1	1	0	1	0	0	1	1	0	12	12
Seabra	1	0	0	0	1	1	1	1	0	0	1	0	0	0	1	1	1	0	1	0	1	0	0	1	1	0	12	12
Sebastião Laranjeiras	1	0	0	0	1	1	1	1	1	0	1	1	0	0	0	1	1	1	1	1	1	0	0	1	1	0	15	15
Senhor do Bonfim	1	1	0	0	1	1	1	0	0	0	1	0	0	0	1	1	1	0	1	0	1	0	0	1	1	0	11	11
Sento Sé	1	0	0	0	1	1	1	0	0	0	1	0	1	0	0	1	1	1	1	0	1	1	0	1	1	0	13	13
Serra do Ramalho	0	0	0	0	1	1	1	1	0	0	0	1	0	0	0	1	1	1	1	1	1	0	0	1	1	0	13	13
Serra Dourada	1	0	0	0	1	1	1	1	0	0	0	0	0	0	0	1	1	1	1	0	1	0	0	1	1	0	11	11
Serra Preta	0	0	0	0	1	1	1	0	0	0	1	0	0	0	1	1	1	0	1	0	0	0	1	1	1	1	12	12
Serrinha	0	0	0	0	1	1	1	0	0	0	1	0	0	0	1	1	1	0	1	0	0	0	1	1	1	1	12	12
Serrolândia	0	0	0	0	1	1	1	0	0	0	1	0	0	0	0	1	1	0	1	0	0	0	0	1	1	0	9	9
Simões Filho	0	0	0	0	0	0	0	0	0	0	0	0	0	0	1	1	0	0	1	0	0	0	1	0	1	1	6	6
Sítio do Mato	0	0	0	0	1	1	1	1	0	0	0	0	0	0	0	1	1	1	1	0	1	0	0	1	1	0	11	11
Sítio do Quinto	0	0	0	0	1	1	1	0	0	0	1	0	0	0	0	1	1	0	1	0	0	0	0	1	1	0	9	9
Sobradinho	0	0	0	0	1	1	1	0	0	0	1	0	1	0	0	1	1	0	1	0	1	1	0	1	1	0	12	12
Souto Soares	1	0	0	0	1	1	1	1	0	0	1	0	0	1	0	1	1	1	1	0	1	0	0	1	1	0	13	13
Tabocas do Brejo Velho	1	0	0	0	1	1	1	1	0	0	0	0	0	0	0	1	1	1	1	0	1	0	0	1	1	0	11	11
Tanhaçu	1	0	0	0	1	1	1	0	0	0	1	0	0	0	0	1	1	0	1	1	0	0	0	1	1	0	10	10
Tanque Novo	1	1	0	0	1	1	1	1	1	0	1	0	0	0	0	1	1	1	1	1	1	0	0	1	1	0	14	14
Tanquinho	0	0	0	0	1	1	1	0	0	0	1	0	0	0	1	1	1	0	1	0	0	0	1	1	1	1	12	12
Taperoá	0	0	0	0	0	0	0	0	0	0	0	0	0	0	1	1	0	0	1	0	0	0	1	0	1	1	6	6
Tapiramutá	1	0	0	0	1	1	1	0	0	0	1	0	0	0	1	1	1	1	1	0	1	0	0	1	1	0	12	12
Teixeira de Freitas	0	0	0	0	0	0	0	0	0	0	0	0	0	0	1	1	0	0	1	0	0	0	1	0	1	1	6	6
Teodoro Sampaio	0	0	0	0	0	1	1	0	0	0	1	0	0	0	1	1	0	0	1	0	0	0	1	0	1	1	9	9
Teofilândia	0	0	0	0	1	1	1	0	0	0	1	0	0	0	1	1	1	0	1	0	0	0	1	1	1	1	12	12
Teolândia	0	0	0	0	0	0	0	0	0	0	0	0	0	0	1	1	0	0	1	0	0	0	1	0	1	1	6	6
Terra Nova	0	0	0	0	0	0	0	0	0	0	0	0	0	0	1	1	0	0	1	0	0	0	1	0	1	1	6	6
Tremedal	1	1	1	0	1	1	1	0	1	0	1	0	0	0	1	1	1	0	1	0	0	0	1	1	1	1	14	13
Tucano	0	0	0	0	1	1	1	0	0	0	1	0	0	0	1	1	1	0	1	0	1	0	0	1	1	0	11	11
Uauá	1	0	0	0	1	1	1	0	0	0	1	0	0	0	0	1	1	0	1	0	0	0	0	1	1	0	9	9
Ubaíra	0	0	0	0	0	1	1	0	0	0	1	0	0	0	1	1	0	0	1	0	0	0	1	0	1	1	9	9
Ubaitaba	0	0	0	0	0	0	0	0	0	0	0	0	0	0	1	1	0	0	1	0	0	0	1	0	1	1	6	6
Ubatã	1	0	0	0	0	0	0	0	0	0	0	0	0	0	1	1	0	0	1	0	0	0	1	0	1	1	6	6
Uibaí	1	0	0	0	1	1	1	0	0	0	1	0	0	1	0	1	1	0	1	0	1	0	0	1	1	0	11	11
Umburanas	0	0	0	0	1	1	1	0	0	0	1	0	0	0	0	1	1	0	1	0	1	0	0	1	1	0	10	10
Una	0	0	0	0	0	0	0	0	0	0	0	0	0	0	1	1	0	0	1	0	0	0	1	0	1	1	6	6
Urandi	1	0	0	0	1	1	1	1	1	0	1	1	0	0	1	1	1	1	1	1	1	0	1	1	1	1	18	18
Uruçuca	0	0	0	0	0	0	0	0	0	0	0	0	0	0	1	1	0	0	1	0	0	0	1	0	1	1	6	6
Utinga	1	0	0	0	1	1	1	0	0	0	1	0	0	0	1	1	1	1	1	0	1	0	0	1	1	0	12	12
Valença	0	0	0	0	0	0	0	0	0	0	0	0	0	0	1	1	0	0	1	0	0	0	1	0	1	1	6	6
Valente	0	0	0	0	1	1	1	0	0	0	1	0	0	0	1	1	1	0	1	0	0	0	0	1	1	0	10	10
Várzea da Roça	0	0	0	0	1	1	1	0	0	0	1	0	0	0	0	1	1	0	1	0	0	0	0	1	1	0	9	9
Várzea do Poço	0	0	0	0	1	1	1	0	0	0	1	0	0	0	0	1	1	0	1	0	0	0	0	1	1	0	9	9
Várzea Nova	0	0	0	0	1	1	1	0	0	0	1	0	0	0	1	1	1	1	1	0	1	0	0	1	1	0	12	12
Varzedo	0	0	0	0	0	1	1	0	0	0	1	0	0	0	1	1	0	0	1	0	0	0	1	0	1	1	9	9
Vera Cruz	0	0	0	0	0	0	0	0	0	0	0	0	0	0	1	1	0	0	1	0	0	0	1	0	1	1	6	6
Vereda	0	0	0	0	0	1	1	0	1	0	1	0	0	0	1	1	0	0	1	0	0	0	1	0	1	1	10	10
Vitória da Conquista	1	0	0	0	1	1	1	0	1	0	1	0	0	0	1	1	1	0	1	0	0	0	1	1	1	1	13	13
Wagner	1	0	0	0	1	1	1	0	0	0	1	0	0	0	1	1	1	1	1	0	1	0	0	1	1	0	12	12
Wanderley	0	0	0	0	1	1	1	0	0	0	0	0	0	0	0	1	1	1	1	0	1	0	0	1	1	0	10	10
Wenceslau Guimarães	0	0	0	0	0	0	0	0	0	0	0	0	0	0	1	1	0	0	1	0	0	0	1	0	1	1	6	6
Xique-Xique	1	1	0	0	1	1	1	0	0	0	1	0	0	1	0	1	1	1	1	0	1	0	0	1	1	0	12	12
Total	133	31	8	4	269	342	342	69	51	9	305	22	15	24	267	417	277	102	417	48	152	15	206	276	417	206
																											10.2158
																											2.48581

## Sheet: Table S3
"Weighted presence" (native vectors)
Municipality	Triatoma juazeirensis/brasiliensis	Triatoma sordida	Triatoma pseudomaculata	Triatoma lenti/bahiensis	Triatoma vitticeps	Triatoma costalimai	Triatoma melanocephala	Triatoma melanica	Triatoma petrocchiae	Triatoma sherlocki	Triatoma tibiamaculata	Panstrongylus megistus	Panstrongylus lutzi	Panstrongylus diasi	Panstrongylus geniculatus	Panstrongylus lenti	Rhodnius neglectus	Rhodnius nasutus	Rhodnius domesticus	Psammolestes tertius	Cavernicola pilosa	Parabelminus yurupucu
Abaíra	0.620998	0.620998	0.620998	1	0	0	1	0	0	0	0	0.620998	0.620998	0.00133853	0.620998	0	0.00133853	0	0	0.620998	0.620998	0
Abaré	1	1	1	0	0	0	1	0	1	0	0	1	1	0	1	0	1	1	0	1	1	0
Acajutiba	0.792943	1	1	0	0	0	1	0	0	0	0.207057	1	0.792943	0	1	0	0	0	0.207057	0.792943	1	0.207057
Adustina	1	1	1	0	0	0	1	0	0	0	0	1	1	0	1	0	0	0	0	1	1	0
Água Fria	0.882023	1	1	0	0	0	1	0	0	0	0.117977	1	0.882023	0	1	0	0	0	0.117977	0.882023	1	0.117977
Aiquara	0	0.776982	0.776982	0	0	0	0.776982	0	0	0	1	1	0	0	1	0	0	0	1	0	1	1
Alagoinhas	0.523473	0.672782	0.672782	0	0	0	0.672782	0	0	0	0.476527	1	0.523473	0	1	0	0	0	0.476527	0.523473	1	0.476527
Alcobaça	0	0	0	0	0	0	0	0	0	0	0.971968	0.971968	0	0	0.971968	0	0	0	0.971968	0	0.971968	0.971968
Almadina	0	0.00343177	0.00343177	0	0	0	0.00343177	0	0	0	1	1	0	0	1	0	0	0	1	0	1	1
Amargosa	0	0.71976	0.71976	0	0	0	0.71976	0	0	0	1	1	0	0	1	0	0	0	1	0	1	1
Amélia Rodrigues	0.000385408	0.120687	0.120687	0	0	0	0.120687	0	0	0	0.999615	1	0.000385408	0	1	0	0	0	0.999615	0.000385408	1	0.999615
América Dourada	1	1	1	0	0	0	1	0	0	1	0	1	1	0	1	0	1	0	0	1	1	0
Anagé	0.699296	1	1	0	0.300704	0	1	0	0	0	0.300704	1	0.699296	0	1	0	0	0	0.300704	0.699296	1	0.300704
Andaraí	0.978554	0.978554	0.978554	0	0	0	1	0	0	0	0.000333333	0.978554	0.978554	0.700182	0.978554	0	0.700182	0	0	0.978554	0.978554	0
Andorinha	1	1	1	0	0	0	1	0	0	0	0.000333333	1	1	0	1	0	1	0	0	1	1	0
Angical	0.0141583	1	1	0	0	0	0	0	0	0	0	1	0.0141583	1	1	0	1	0	0	1	1	0
Anguera	0.00025	1	1	0	0	0	1	0	0	0	1	1	0.000333333	0	1	0	0	0	1	0.001	1	1
Antas	1	1	1	0	0	0	1	0	0	0	0	1	1	0	1	0	0	0	0	1	1	0
Antônio Cardoso	0.0588533	1	1	0	0	0	1	0	0	0	0.941147	1	0.0588533	0	1	0	0	0	0.941147	0.0588533	1	0.941147
Antônio Gonçalves	1	1	1	0	0	0	1	0	0	0	0.000333333	1	1	0	1	0	1	0	0	1	1	0
Aporá	0.405169	1	1	0	0	0	1	0	0	0	0.594831	1	0.405169	0	1	0	0	0	0.594831	0.405169	1	0.594831
Apuarema	0	0	0	0	0	0	0	0	0	0	1	1	0	0	1	0	0	0	1	0	1	1
Araças	0.404881	0.648481	0.648481	0	0	0	0.648481	0	0	0	0.595119	1	0.404881	0	1	0	0	0	0.595119	0.404881	1	0.595119
Aracatu	1	1	1	0	0	0	1	0	0	0	0	1	1	0	1	1	0	0	0	1	1	0
Araci	1	1	1	0	0	0	1	0	0	0	0.000333333	1	1	0	1	0	0	0	0	1	1	0
Aramari	0.552041	0.934235	0.934235	0	0	0	0.934235	0	0	0	0.447959	1	0.552041	0	1	0	0	0	0.447959	0.552041	1	0.447959
Arataca	0	0	0	0	0	0	0	0	0	0	1	1	0	0	1	0	0	0	1	0	1	1
Aratuípe	0	0	0	0	0	0	0	0	0	0	1	1	0	0	1	0	0	0	1	0	1	1
Aurelino Leal	0	0.000125752	0.000125752	0	0	0	0.000125752	0	0	0	1	1	0	0	1	0	0	0	1	0	1	1
Baianópolis	0.212904	1	1	0.212904	0	0	0	0	0	0	0	1	0.212904	1	1	0	1	0	0	1	1	0
Baixa Grande	1	1	1	0	0	0	1	0	0	0	0.000333333	1	1	0.501445	1	0	0.501445	0	0	1	1	0
Banzaê	1	1	1	0	0	0	1	0	0	0	0	1	1	0	1	0	0	0	0	1	1	0
Barra	0.44998	1	1	0	0	0	0	0	7.31058e-05	0	0	1	0.44998	0.999927	1	0	0.999927	0.44998	0	1	1	0
Barra da Estiva	0.886074	0.886074	0.886074	0	0	0	1	0	0	0	0	0.886074	0.886074	0	0.886074	0	0	0	0	0.886074	0.886074	0
Barra do Choça	0	0.188752	0.188752	0	0.188752	0	0.188752	0	0	0	1	1	0	0	1	0	0	0	1	0	1	1
Barra do Mendes	0.536813	0.536813	0.536813	1	0	0	1	0	0	1	0	0.536813	0.536813	0	0.536813	0	0.536813	0	0	0.536813	0.536813	0
Barra do Rocha	0	0	0	0	0	0	0	0	0	0	1	1	0	0	1	0	0	0	1	0	1	1
Barreiras	0	1	1	0	0	1	0	0	0	0	0	1	0.000333333	1	1	0	1	0	0	1	1	0
Barro Alto	1	1	1	0	0	0	1	0	0	1	0	1	1	0	1	0	1	0	0	1	1	0
Barro preto (Governador Lomanto Júnior)	0	0	0	0	0	0	0	0	0	0	1	1	0	0	1	0	0	0	1	0	1	1
Barrocas	0.99998	1	1	0	0	0	1	0	0	0	2.02918e-05	1	0.99998	0	1	0	0	0	2.02918e-05	0.99998	1	2.02918e-05
Belmonte	0	0	0	0	0	0	0	0	0	0	0.782331	0.914739	0	0	0.914739	0	0	0	0.782331	0	0.782331	0.782331
Belo Campo	0.310716	1	1	0	0.689284	0	1	0	0	0	0.689284	1	0.310716	0	1	0	0	0	0.689284	0.310716	1	0.689284
Biritinga	0.768561	1	1	0	0	0	1	0	0	0	0.231439	1	0.768561	0	1	0	0	0	0.231439	0.768561	1	0.231439
Boa Nova	0.158216	0.610447	0.610447	0	0	0	0.610447	0	0	0	0.841784	1	0.158216	0	1	0	0	0	0.841784	0.158216	1	0.841784
Boa Vista do Tupim	1	1	1	0	0	0	1	0	0	0	0.000333333	1	1	0.289958	1	0	0.289958	0	0	1	1	0
Bom Jesus da Lapa	0.999993	1	1	0.999993	0	0	0.999993	0.479648	0	0	0	1	0.999993	0.479648	1	0.999993	0.479648	0	0	1	1	0
Bom Jesus da Serra	0.874648	1	1	0	0	0	1	0	0	0	0.125352	1	0.874648	0	1	0	0	0	0.125352	0.874648	1	0.125352
Boninal	0.588161	0.588161	0.588161	1	0	0	1	0	0	0	0	0.588161	0.588161	0	0.588161	0	0.588161	0	0	0.588161	0.588161	0
Bonito	1	1	1	1	0	0	1	0	0	0	0.000333333	1	1	0.998454	1	0	0.998454	0	0	1	1	0
Boquira	1	1	1	1	0	0	1	0	0	0	0	1	1	9.61693e-05	1	0	9.61693e-05	0	0	1	1	0
Botuporã	1	1	1	1	0.618262	0	1	0	0	0	0	1	1	0.618262	1	1	0.618262	0	0	1	1	0
Brejões	0.15592	0.996363	0.996363	0	0	0	0.996363	0	0	0	0.84408	1	0.15592	0	1	0	0	0	0.84408	0.15592	1	0.84408
Brejolândia	0.506809	1	1	0.506809	0	0	0	0	0	0	0	1	0.506809	1	1	0	1	0	0	1	1	0
Brotas de Macaúbas	0.938338	0.938338	0.938338	1	0	0	1	0	0	1	0	0.938338	0.938338	0	0.938338	0	0.938338	0	0	0.938338	0.938338	0
Brumado	1	1	1	0	0	0	1	0	0	0	0	1	1	0	1	1	0	0	0	1	1	0
Buerarema	0	0	0	0	0	0	0	0	0	0	1	1	0	0	1	0	0	0	1	0	1	1
Buritirama	0.46794	1	1	0	0	0	0	0	0	0	0	1	0.46794	1	1	0	1	0	0	1	1	0
Caatiba	0	0.438077	0.438077	0	0.438077	0	0.438077	0	0	0	1	1	0	0	1	0	0	0	1	0	1	1
Cabaceiras do Paraguaçu	0.0158027	1	1	0	0	0	1	0	0	0	0.984197	1	0.0158027	0	1	0	0	0	0.984197	0.0158027	1	0.984197
Cachoeira	0	0.325451	0.325451	0	0	0	0.325451	0	0	0	0.967987	0.967987	0	0	0.967987	0	0	0	0.967987	0	0.967987	0.967987
Caculé	1	1	1	1	0.0820474	0	1	0.0820474	0	0	0	1	1	0.0820474	1	1	0.0820474	0	0	1	1	0
Caém	1	1	1	0	0	0	1	0	0	0	0.000333333	1	1	0.439966	1	0	0.439966	0	0	1	1	0
Caetanos	0.999673	1	1	0	0	0	1	0	0	0	0.000326512	1	0.999673	0	1	0	0	0	0.000326512	0.999673	1	0.000326512
Caetité	1	1	1	1	0.670887	0	1	0.670887	0	0	0	1	1	0.670887	1	1	0.670887	0	0	1	1	0
Cafarnaum	1	1	1	0	0	0	1	0	0	1	0.000333333	1	1	0.102829	1	0	0.102829	0	0	1	1	0
Cairu	0	0	0	0	0	0	0	0	0	0	0.214532	0.368954	0	0	0.368954	0	0	0	0.214532	0	0.214532	0.214532
Caldeirão Grande	1	1	1	0	0	0	1	0	0	0	0	1	1	0.250272	1	0	0.250272	0	0	1	1	0
Camacan	0	0	0	0	0	0	0	0	0	0	1	1	0	0	1	0	0	0	1	0	1	1
Camaçari	0	0	0	0	0	0	0	0	0	0	0.727234	1	0	0	1	0	0	0	0.727234	0	0.727234	0.727234
Camamu	0	0	0	0	0	0	0	0	0	0	0.887063	0.893642	0	0	0.893642	0	0	0	0.887063	0	0.887063	0.887063
Campo Alegre de Lourdes	1	1	1	0	0	0	0	0	1	0	0	1	1	0	1	0	1	1	0	1	1	0
Campo Formoso	1	1	1	0	0	0	1	0	0	0	0	1	1	0	1	0	1	0	0	1	1	0
Canápolis	0.652728	1	1	0.652728	0	0	0	0	0	0	0	1	0.652728	1	1	0	1	0	0	1	1	0
Canarana	1	1	1	0	0	0	1	0	0	1	0	1	1	0	1	0	1	0	0	1	1	0
Canavieiras	0	0	0	0	0	0	0	0	0	0	0.797802	0.920282	0	0	0.920282	0	0	0	0.797802	0	0.797802	0.797802
Candeal	0.759524	1	1	0	0	0	1	0	0	0	0.240476	1	0.759524	0	1	0	0	0	0.240476	0.759524	1	0.240476
Candeias	0	0	0	0	0	0	0	0	0	0	1	1	0	0	1	0	0	0	1	0	1	1
Candiba	1	1	1	1	0.000333333	0	1	0.000333333	0	0	0.000333333	1	1	0.0005	1	1	1	0	0	1	1	0
Cândido Sales	0	1	1	0	1	0	1	0	0	0	1	1	0	0	1	0	0	0	1	0	1	1
Cansanção	1	1	1	0	0	0	1	0	0	0	0.000333333	1	1	0	1	0	1	0	0	1	1	0
Canudos	1	1	1	0	0	0	1	0	0	0	0	1	1	0	1	0	0	0	0	1	1	0
Capela do Alto Alegre	1	1	1	0	0	0	1	0	0	0	0.000333333	1	1	0	1	0	0	0	0	1	1	0
Capim Grosso	1	1	1	0	0	0	1	0	0	0	0	1	1	0	1	0	0	0	0	1	1	0
Caraíbas	1	1	1	0	0	0	1	0	0	0	0	1	1	0	1	0	0	0	0	1	1	0
Caravelas	0	0	0	0	0	0	0	0	0	0	0.891595	0.891595	0	0	0.891595	0	0	0	0.891595	0	0.891595	0.891595
Cardeal da Silva	0	0	0	0	0	0	0	0	0	0	1	1	0	0	1	0	0	0	1	0	1	1
Carinhanha	1	1	1	1	0	0	0	0.730018	0	0	0	1	1	0.730018	1	1	0.730018	0	0	1	1	0
Casa Nova	1	1	1	0	0	0	0	0	1	0	0	1	1	0	1	0	1	1	0	1	1	0
Castro Alves	0	0.901849	0.901849	0	0	0	0.901849	0	0	0	1	1	0.000333333	0	1	0	0	0	1	0.001	1	1
Catolândia	0	1	1	0.000333333	0	1	0	0	0	0	0	1	0.000333333	1	1	0	1	0	0	1	1	0
Catu	0	0	0	0	0	0	0	0	0	0	1	1	0	0	1	0	0	0	1	0	1	1
Caturama	1	1	1	1	0	0	1	0	0	0	0	1	1	0	1	1	1	0	0	1	1	0
Central	1	1	1	0	0	0	1	0	0	1	0	1	1	0	1	0	1	0	0	1	1	0
Chorrochó	1	1	1	0	0	0	1	0	1	0	0	1	1	0	1	0	1	1	0	1	1	0
Cícero Dantas	1	1	1	0	0	0	1	0	0	0	0	1	1	0	1	0	0	0	0	1	1	0
Cipó	1	1	1	0	0	0	1	0	0	0	0	1	1	0	1	0	0	0	0	1	1	0
Coaraci	0	0.0460558	0.0460558	0	0	0	0.0460558	0	0	0	1	1	0	0	1	0	0	0	1	0	1	1
Cocos	0.0665452	1	1	0.0665452	0	0.933455	0	1	0	0	0	1	0.0665452	1	1	0.0665452	1	0	0	1	1	0
Conceição da Feira	0	1	1	0	0	0	1	0	0	0	1	1	0.000333333	0	1	0	0	0	1	0	1	1
Conceição do Almeida	0	0.704465	0.704465	0	0	0	0.704465	0	0	0	1	1	0	0	1	0	0	0	1	0	1	1
Conceição do Coité	1	1	1	0	0	0	1	0	0	0	0.000333333	1	1	0	1	0	0	0	0	1	1	0
Conceição do Jacuípe	0.212895	0.651372	0.651372	0	0	0	0.651372	0	0	0	0.787105	1	0.212895	0	1	0	0	0	0.787105	0.212895	1	0.787105
Conde	0.369447	0.667534	0.762148	0	0	0	0.762148	0	0	0	0.630553	1	0.369447	0	1	0	0	0	0.630553	0.369447	1	0.630553
Condeúba	1	1	1	0	0.000333333	0	1	0	0	0	0.000333333	1	1	0	1	1	0	0	0.001	1	1	0.001
Contendas do Sincorá	1	1	1	0	0	0	1	0	0	0	0	1	1	0	1	1	0	0	0	1	1	0
Coração de Maria	0.578807	0.999138	0.999138	0	0	0	0.999138	0	0	0	0.421193	1	0.578807	0	1	0	0	0	0.421193	0.578807	1	0.421193
Cordeiros	1	1	1	0	0.000333333	0	1	0	0	0	0.000333333	1	1	0	1	1	0	0	0.001	1	1	0.001
Coribe	0.734855	1	1	0.734855	0	0	0	1	0	0	0	1	0.734855	1	1	0.734855	1	0	0	1	1	0
Coronel João Sá	1	1	1	0	0	0	1	0	0	0	0	1	1	0	1	0	0	0	0	1	1	0
Correntina	0.0590321	1	1	0.0590321	0	0.940968	0	0	0	0	0	1	0.0590321	1	1	0	1	0	0	1	1	0
Cotegipe	0.146174	1	1	0	0	0	0	0	0	0	0	1	0.146174	1	1	0	1	0	0	1	1	0
Cravolândia	0	0.389631	0.389631	0	0	0	0.389631	0	0	0	1	1	0	0	1	0	0	0	1	0	1	1
Crisópolis	1	1	1	0	0	0	1	0	0	0	0	1	1	0	1	0	0	0	0	1	1	0
Cristópolis	0.172624	1	1	0.172624	0	0	0	0	0	0	0	1	0.172624	1	1	0	1	0	0	1	1	0
Cruz das Almas	0	1	1	0	0	0	1	0	0	0	1	1	0	0	1	0	0	0	1	0	1	1
Curaçá	1	1	1	0	0	0	1	0	1	0	0	1	1	0	1	0	1	1	0	1	1	0
Dário Meira	0	0.434584	0.434584	0	0	0	0.434584	0	0	0	1	1	0	0	1	0	0	0	1	0	1	1
Dias D'Ávila	0	0	0	0	0	0	0	0	0	0	1	1	0	0	1	0	0	0	1	0	1	1
Dom Basílio	1	1	1	0	0	0	1	0	0	0	0	1	1	0.524742	1	1	0.524742	0	0	1	1	0
Dom Macedo Costa	0	0.0445022	0.0445022	0	0	0	0.0445022	0	0	0	1	1	0	0	1	0	0	0	1	0	1	1
Elísio Medrado	0	0.908816	0.908816	0	0	0	0.908816	0	0	0	1	1	0	0	1	0	0	0	1	0	1	1
Encruzilhada	0	0.878681	0.878681	0	0.878681	0	0.878681	0	0	0	1	1	0	0	1	0	0	0	1	0	1	1
Entre Rios	0	0.421827	0.421827	0	0	0	0.421827	0	0	0	1	1	0	0	1	0	0	0	1	0	1	1
Érico Cardoso	1	1	1	1	0	0	1	0	0	0	0	1	1	0.0846501	1	1	0.0846501	0	0	1	1	0
Esplanada	0.0586248	0.430117	0.430117	0	0	0	0.430117	0	0	0	0.941375	1	0.0586248	0	1	0	0	0	0.941375	0.0586248	1	0.941375
Euclides da Cunha	1	1	1	0	0	0	1	0	0	0	0.000333333	1	1	0	1	0	0	0	0	1	1	0
Eunápolis	0	0	0	0	0	0	0	0	0	0	1	1	0	0	1	0	0	0	1	0	1	1
Fátima	1	1	1	0	0	0	1	0	0	0	0	1	1	0	1	0	0	0	0	1	1	0
Feira da Mata	1	1	1	1	0	0	0	0.798471	0	0	0	1	1	0.798471	1	1	0.798471	0	0	1	1	0
Feira de Santana	0.306264	1	1	0	0	0	1	0	0	0	0.693736	1	0.306264	0	1	0	0	0	0.693736	0.306264	1	0.693736
Filadélfia	1	1	1	0	0	0	1	0	0	0	0.000333333	1	1	0	1	0	1	0	0	1	1	0
Firmino Alves	0	1	1	0	0	0	1	0	0	0	1	1	0	0	1	0	0	0	1	0	1	1
Floresta Azul	0	0.35915	0.35915	0	0	0	0.35915	0	0	0	1	1	0	0	1	0	0	0	1	0	1	1
Formosa do Rio Preto	0	1	1	0	0	1	0	0	0	0	0	1	0.000333333	1	1	0	1	0	0	1	1	0
Gandu	0	0	0	0	0	0	0	0	0	0	1	1	0	0	1	0	0	0	1	0	1	1
Gavião	1	1	1	0	0	0	1	0	0	0	0.000333333	1	1	0	1	0	0	0	0	1	1	0
Gentio do Ouro	0.912819	0.912819	0.912819	1	0	0	1	0	0	1	0	0.912819	0.912819	0	0.912819	0	0.912819	0	0	0.912819	0.912819	0
Glória	1	1	1	0	0	0	1	0	1	0	0	1	1	0	1	0	0	1	0	1	1	0
Gongogi	0	0.0143057	0.0143057	0	0	0	0.0143057	0	0	0	1	1	0	0	1	0	0	0	1	0	1	1
Governador Mangabeira	0	1	1	0	0	0	1	0	0	0	1	1	0.000333333	0	1	0	0	0	1	0	1	1
Guajeru	1	1	1	0	0	0	1	0	0	0	0	1	1	0	1	1	0	0	0	1	1	0
Guanambi	1	1	1	1	0.241855	0	1	0.241855	0	0	0	1	1	0.241855	1	1	0.241855	0	0	1	1	0
Guaratinga	0	0.152772	0.152772	0	0.152772	0	0.152772	0	0	0	1	1	0	0	1	0	0	0	1	0	1	1
Heliópolis	1	1	1	0	0	0	1	0	0	0	0	1	1	0	1	0	0	0	0	1	1	0
Iaçu	1	1	1	0	0	0	1	0	0	0	0.000333333	1	1	0	1	0	0	0	0	1	1	0
Ibiassucê	1	1	1	1	0.118777	0	1	0.118777	0	0	0	1	1	0.118777	1	1	0.118777	0	0	1	1	0
Ibicaraí	0	0.777096	0.777096	0	0	0	0.777096	0	0	0	1	1	0	0	1	0	0	0	1	0	1	1
Ibicoara	0.606525	0.606525	0.606525	0	0	0	1	0	0	0	0	0.606525	0.606525	0.0471517	0.606525	0	0.0471517	0	0	0.606525	0.606525	0
Ibicuí	0	0.798847	0.798847	0	0	0	0.798847	0	0	0	1	1	0	0	1	0	0	0	1	0	1	1
Ibipeba	1	1	1	1	0	0	1	0	0	1	0	1	1	0	1	0	1	0	0	1	1	0
Ibipitanga	1	1	1	1	0	0	1	0	0	0	0	1	1	0	1	0	1	0	0	1	1	0
Ibiquera	1	1	1	0	0	0	1	0	0	0	0.000333333	1	1	0.98379	1	0	0.98379	0	0	1	1	0
Ibirapitanga	0	0	0	0	0	0	0	0	0	0	1	1	0	0	1	0	0	0	1	0	1	1
Ibirapuã	0	0	0	0	0	0	0	0	0	0	1	1	0	0	1	0	0	0	1	0	1	1
Ibirataia	0	0	0	0	0	0	0	0	0	0	1	1	0	0	1	0	0	0	1	0	1	1
Ibitiara	1	1	1	1	0	0	1	0	0	0	0	1	1	0	1	0	1	0	0	1	1	0
Ibititá	1	1	1	0	0	0	1	0	0	1	0	1	1	0	1	0	1	0	0	1	1	0
Ibotirama	1	1	1	1	0	0	1	0	0	0	0	1	1	0.47938	1	0	0.47938	0	0	1	1	0
Ichu	1	1	1	0	0	0	1	0	0	0	0.000333333	1	1	0	1	0	0	0	0	1	1	0
Igaporã	1	1	1	1	0.327734	0	1	0.327734	0	0	0	1	1	0.327734	1	1	0.327734	0	0	1	1	0
Igrapiúna	0	0	0	0	0	0	0	0	0	0	0.843396	0.843469	0	0	0.843469	0	0	0	0.843396	0	0.843396	0.843396
Iguaí	0	0.220211	0.220211	0	0	0	0.220211	0	0	0	1	1	0	0	1	0	0	0	1	0	1	1
Ilhéus	0	0	0	0	0	0	0	0	0	0	1	1	0	0	1	0	0	0	1	0	1	1
Inhambupe	0.799649	1	1	0	0	0	1	0	0	0	0.200351	1	0.799649	0	1	0	0	0	0.200351	0.799649	1	0.200351
Ipecaetá	0.575008	1	1	0	0	0	1	0	0	0	0.424992	1	0.575008	0	1	0	0	0	0.424992	0.575008	1	0.424992
Ipiaú	0	0.348526	0.348526	0	0	0	0.348526	0	0	0	1	1	0	0	1	0	0	0	1	0	1	1
Ipirá	1	1	1	0	0	0	1	0	0	0	0.000333333	1	1	0	1	0	0	0	0	1	1	0
Ipupiara	0.774629	0.774629	0.774629	1	0	0	1	0	0	1	0	0.774629	0.774629	0	0.774629	0	0.774629	0	0	0.774629	0.774629	0
Irajuba	0.0823901	1	1	0	0	0	1	0	0	0	0.91761	1	0.0823901	0	1	0	0	0	0.91761	0.0823901	1	0.91761
Iramaia	1	1	1	0	0	0	1	0	0	0	0	1	1	0.109629	1	0	0.109629	0	0	1	1	0
Iraquara	0.879209	0.879209	0.879209	1	0	0	1	0	0	0	0.000333333	0.879209	0.879209	0.0662132	0.879209	0	0.0662132	0	0	0.879209	0.879209	0
Irará	0.370299	1	1	0	0	0	1	0	0	0	0.629701	1	0.370299	0	1	0	0	0	0.629701	0.370299	1	0.629701
Irecê	1	1	1	0	0	0	1	0	0	1	0	1	1	0	1	0	1	0	0	1	1	0
Itabela	0	0	0	0	0	0	0	0	0	0	1	1	0	0	1	0	0	0	1	0	1	1
Itaberaba	1	1	1	0	0	0	1	0	0	0	0.000333333	1	1	0.120469	1	0	0.120469	0	0	1	1	0
Itabuna	0	0.0395008	0.0395008	0	0	0	0.0395008	0	0	0	1	1	0	0	1	0	0	0	1	0	1	1
Itacaré	0	0	0	0	0	0	0	0	0	0	1	1	0	0	1	0	0	0	1	0	1	1
Itaeté	1	1	1	0	0	0	1	0	0	0	0.000333333	1	1	0.494633	1	0	0.494633	0	0	1	1	0
Itagi	0	0.236311	0.236311	0	0	0	0.236311	0	0	0	1	1	0	0	1	0	0	0	1	0	1	1
Itagibá	0	0.989487	0.989487	0	0	0	0.989487	0	0	0	1	1	0	0	1	0	0	0	1	0	1	1
Itagimirim	0	0.353675	0.353675	0	0.353675	0	0.353675	0	0	0	1	1	0	0	1	0	0	0	1	0	1	1
Itaguaçu da Bahia	1	1	1	0	0	0	1	0	0	1	0	1	1	0.00188746	1	0	0.00188746	0	0	1	1	0
Itaju do Colônia	0	0.580302	0.580302	0	0.580302	0	0.580302	0	0	0	1	1	0	0	1	0	0	0	1	0	1	1
Itajuípe	0	0	0	0	0	0	0	0	0	0	1	1	0	0	1	0	0	0	1	0	1	1
Itamaraju	0	0.0210508	0.0210508	0	0.0210508	0	0.0210508	0	0	0	1	1	0	0	1	0	0	0	1	0	1	1
Itamari	0	0	0	0	0	0	0	0	0	0	1	1	0	0	1	0	0	0	1	0	1	1
Itambé	0	0.629786	0.629786	0	0.629786	0	0.629786	0	0	0	1	1	0	0	1	0	0	0	1	0	1	1
Itanagra	0	0	0	0	0	0	0	0	0	0	1	1	0	0	1	0	0	0	1	0	1	1
Itanhém	0	0.648007	0.648007	0	0.648007	0	0.648007	0	0	0	1	1	0	0	1	0	0	0	1	0	1	1
Itaparica	0	0	0	0	0	0	0	0	0	0	0.99017	0.99017	0	0	0.99017	0	0	0	0.99017	0	0.99017	0.99017
Itapé	0	0.657699	0.657699	0	0	0	0.657699	0	0	0	1	1	0	0	1	0	0	0	1	0	1	1
Itapebi	0	0.815998	0.815998	0	0.815998	0	0.815998	0	0	0	1	1	0	0	1	0	0	0	1	0	1	1
Itapetinga	0	1	1	0	1	0	1	0	0	0	1	1	0	0	1	0	0	0	1	0	1	1
Itapicuru	1	1	1	0	0	0	1	0	0	0	0	1	1	0	1	0	0	0	0	1	1	0
Itapitanga	0	0	0	0	0	0	0	0	0	0	1	1	0	0	1	0	0	0	1	0	1	1
Itaquara	0	0.600443	0.600443	0	0	0	0.600443	0	0	0	1	1	0	0	1	0	0	0	1	0	1	1
Itarantim	0	1	1	0	1	0	1	0	0	0	1	1	0	0	1	0	0	0	1	0	1	1
Itatim	0.99617	1	1	0	0	0	1	0	0	0	0.00382999	1	0.99617	0	1	0	0	0	0.00382999	0.99617	1	0.00382999
Itiruçu	0	1	1	0	0	0	1	0	0	0	1	1	0	0	1	0	0	0	1	0	1	1
Itiúba	1	1	1	0	0	0	1	0	0	0	0.000333333	1	1	0	1	0	1	0	0	1	1	0
Itororó	0	0.912679	0.912679	0	0.912679	0	0.912679	0	0	0	1	1	0	0	1	0	0	0	1	0	1	1
Ituaçu	1	1	1	0	0	0	1	0	0	0	0	1	1	0	1	1	0	0	0	1	1	0
Ituberá	0	0	0	0	0	0	0	0	0	0	0.964493	0.964493	0	0	0.964493	0	0	0	0.964493	0	0.964493	0.964493
Iuiú	1	1	1	1	1	0	0	1	0	0	0	1	1	1	1	1	1	0	0	1	1	0
Jaborandi	0.0580849	1	1	0.0580849	0	0.941915	0	0	0	0	0	1	0.0580849	1	1	0	1	0	0	1	1	0
Jacaraci	0.998295	1	1	0	0.00170505	0	1	0	0	0	0.001705	1	0.998295	5.07175e-08	1	0.998295	5.07175e-08	0	0.001705	0.998295	1	0.001705
Jacobina	1	1	1	0	0	0	1	0	0	0	0.000333333	1	1	0.285207	1	0	0.285207	0	0	1	1	0
Jaguaquara	0	0.612157	0.612157	0	0	0	0.612157	0	0	0	1	1	0	0	1	0	0	0	1	0	1	1
Jaguarari	1	1	1	0	0	0	1	0	0	0	0.000333333	1	1	0	1	0	1	0	0	1	1	0
Jaguaripe	0	0	0	0	0	0	0	0	0	0	0.866866	0.927894	0	0	0.927894	0	0	0	0.866866	0	0.866866	0.866866
Jandaíra	0.037594	0.037594	1	0	0	0	1	0	0	0	0.962406	1	0.037594	0	1	0	0	0	0.962406	0.037594	1	0.962406
Jequié	0.504626	0.729565	0.729565	0	0	0	0.729565	0	0	0	0.495374	1	0.504626	0	1	0	0	0	0.495374	0.504626	1	0.495374
Jeremoabo	1	1	1	0	0	0	1	0	0	0	0	1	1	0	1	0	0	0	0	1	1	0
Jiquiriçá	0	0	0	0	0	0	0	0	0	0	1	1	0	0	1	0	0	0	1	0	1	1
Jitaúna	0	0.0192406	0.0192406	0	0	0	0.0192406	0	0	0	1	1	0	0	1	0	0	0	1	0	1	1
João Dourado	1	1	1	0	0	0	1	0	0	1	0	1	1	0	1	0	1	0	0	1	1	0
Juazeiro	1	1	1	0	0	0	1	0	1	0	0	1	1	0	1	0	1	1	0	1	1	0
Jucuruçu	0	0.468236	0.468236	0	0.468236	0	0.468236	0	0	0	1	1	0	0	1	0	0	0	1	0	1	1
Jussara	1	1	1	0	0	0	1	0	0	1	0	1	1	0	1	0	1	0	0	1	1	0
Jussari	0	0.0712986	0.0712986	0	0	0	0.0712986	0	0	0	1	1	0	0	1	0	0	0	1	0	1	1
Jussiape	1	1	1	0	0	0	1	0	0	0	0	1	1	0.0721599	1	0	0.0721599	0	0	1	1	0
Lafaiete Coutinho	0.301828	1	1	0	0	0	1	0	0	0	0.698172	1	0.301828	0	1	0	0	0	0.698172	0.301828	1	0.698172
Lagoa Real	1	1	1	1	0.295523	0	1	0	0	0	0	1	1	0.295523	1	1	0.295523	0	0	1	1	0
Laje	0	0	0	0	0	0	0	0	0	0	1	1	0	0	1	0	0	0	1	0	1	1
Lajedão	0	0	0	0	0	0	0	0	0	0	1	1	0	0	1	0	0	0	1	0	1	1
Lajedinho	1	1	1	0	0	0	1	0	0	0	0.000333333	1	1	1	1	0	1	0	0	1	1	0
Lajedo do Tabocal	0.0314616	1	1	0	0	0	1	0	0	0	0.968538	1	0.0314616	0	1	0	0	0	0.968538	0.0314616	1	0.968538
Lamarão	0.74207	1	1	0	0	0	1	0	0	0	0.25793	1	0.74207	0	1	0	0	0	0.25793	0.74207	1	0.25793
Lapão	1	1	1	0	0	0	1	0	0	1	0	1	1	0	1	0	1	0	0	1	1	0
Lauro de Freitas	0	0	0	0	0	0	0	0	0	0	0.754012	1	0	0	1	0	0	0	0.754012	0	0.754012	0.754012
Lençóis	0.959408	0.959408	0.959408	1	0	0	1	0	0	0	0.000333333	0.959408	0.959408	0.717167	0.959408	0	0.717167	0	0	0.959408	0.959408	0
Licínio de Almeida	1	1	1	1	0.00119445	0	1	0.00119445	0	0	0	1	1	0.00119445	1	1	0.00119445	0	0	1	1	0
Livramento de Nossa Senhora	1	1	1	0	0.542591	0	1	0	0	0	0	1	1	0.542591	1	1	0.542591	0	0	1	1	0
Luís Eduardo Magalhães	0	1	1	0	0	1	0	0	0	0	0	1	0	1	1	0	1	0	0	1	1	0
Macajuba	1	1	1	0	0	0	1	0	0	0	0.000333333	1	1	0.34865	1	0	0.34865	0	0	1	1	0
Macarani	0	0.690384	0.690384	0	0.690384	0	0.690384	0	0	0	1	1	0	0	1	0	0	0	1	0	1	1
Macaúbas	1	1	1	1	0.230517	0	1	0	0	0	0	1	1	0.230517	1	1	0.230517	0	0	1	1	0
Macururé	1	1	1	0	0	0	1	0	1	0	0	1	1	0	1	0	0	1	0	1	1	0
Madre de Deus	0	0	0	0	0	0	0	0	0	0	1	1	0	0	1	0	0	0	1	0	1	1
Maetinga	1	1	1	0	0	0	1	0	0	0	0	1	1	0	1	1	0	0	0	1	1	0
Maiquinique	0	1	1	0	1	0	1	0	0	0	1	1	0	0	1	0	0	0	1	0	1	1
Mairi	1	1	1	0	0	0	1	0	0	0	0.000333333	1	1	0.271851	1	0	0.271851	0	0	1	1	0
Malhada	1	1	1	1	0.99994	0	0	0.99994	0	0	0	1	1	0.99994	1	1	0.99994	0	0	1	1	0
Malhada de Pedras	1	1	1	0	0	0	1	0	0	0	0	1	1	0	1	1	0	0	0	1	1	0
Manoel Vitorino	0.948206	1	1	0	0	0	1	0	0	0	0.0517938	1	0.948206	0	1	0	0	0	0.0517938	0.948206	1	0.0517938
Mansidão	0.27576	1	1	0	0	0	0	0	0	0	0	1	0.27576	1	1	0	1	0	0	1	1	0
Maracás	0.714318	1	1	0	0	0	1	0	0	0	0.285682	1	0.714318	0	1	0	0	0	0.285682	0.714318	1	0.285682
Maragogipe	0	0.114243	0.114243	0	0	0	0.114243	0	0	0	0.871159	0.871159	0	0	0.871159	0	0	0	0.871159	0	0.871159	0.871159
Maraú	0	0	0	0	0	0	0	0	0	0	0.891062	0.980542	0	0	0.980542	0	0	0	0.891062	0	0.891062	0.891062
Marcionílio Souza	1	1	1	0	0	0	1	0	0	0	0.000333333	1	1	0	1	0	0	0	0	1	1	0
Mascote	0	0	0	0	0	0	0	0	0	0	1	1	0	0	1	0	0	0	1	0	1	1
Mata de São João	0	0	0	0	0	0	0	0	0	0	0.987042	1	0	0	1	0	0	0	0.987042	0	0.987042	0.987042
Matina	1	1	1	1	0.139086	0	1	0.139086	0	0	0	1	1	0.139086	1	1	0.139086	0	0	1	1	0
Medeiros Neto	0	0.217297	0.217297	0	0.217297	0	0.217297	0	0	0	1	1	0	0	1	0	0	0	1	0	1	1
Miguel Calmon	1	1	1	0	0	0	1	0	0	0	0.000333333	1	1	0.689495	1	0	0.689495	0	0	1	1	0
Milagres	0.467147	1	1	0	0	0	1	0	0	0	0.532853	1	0.467147	0	1	0	0	0	0.532853	0.467147	1	0.532853
Mirangaba	1	1	1	0	0	0	1	0	0	0	0.000333333	1	1	0.00659877	1	0	0.00659877	0	0	1	1	0
Mirante	1	1	1	0	0	0	1	0	0	0	0.000333333	1	1	0	1	0	0	0	0.001	1	1	0.001
Monte Santo	1	1	1	0	0	0	1	0	0	0	0.000333333	1	1	0	1	0	1	0	0	1	1	0
Morpará	1	1	1	1	0	0	1	0	0	1	0	1	1	0.010804	1	0	0.010804	0	0	1	1	0
Morro do Chapéu	1	1	1	1	0	0	1	0	0	1	0.000333333	1	1	0.33819	1	0	0.33819	0	0	1	1	0
Mortugaba	1	1	1	0	0.000333333	0	1	0	0	0	0.000333333	1	1	0.0005	1	1	0	0	0.001	1	1	0.001
Mucugê	0.801228	0.801228	0.801228	1	0	0	1	0	0	0	0	0.801228	0.801228	0.000147584	0.801228	0	0.000147584	0	0	0.801228	0.801228	0
Mucuri	0	0	0	0	0	0	0	0	0	0	1	1	0	0	1	0	0	0	1	0	1	1
Mulungu do Morro	1	1	1	1	0	0	1	0	0	1	0.000333333	1	1	0.487673	1	0	0.487673	0	0	1	1	0
Mundo Novo	1	1	1	0	0	0	1	0	0	0	0.000333333	1	1	0.996782	1	0	0.996782	0	0	1	1	0
Muniz Ferreira	0	0	0	0	0	0	0	0	0	0	1	1	0	0	1	0	0	0	1	0	1	1
Muquém de São Francisco	0.637898	1	1	0.637898	0	0	0	0	0	0	0	1	0.637898	1	1	0	1	0	0	1	1	0
Muritiba	0	1	1	0	0	0	1	0	0	0	1	1	0	0	1	0	0	0	1	0	1	1
Mutuípe	0	0	0	0	0	0	0	0	0	0	1	1	0	0	1	0	0	0	1	0	1	1
Nazaré	0	0	0	0	0	0	0	0	0	0	1	1	0	0	1	0	0	0	1	0	1	1
Nilo Peçanha	0	0	0	0	0	0	0	0	0	0	0.863813	0.863813	0	0	0.863813	0	0	0	0.863813	0	0.863813	0.863813
Nordestina	1	1	1	0	0	0	1	0	0	0	0	1	1	0	1	0	1	0	0	1	1	0
Nova Canaã	0	0.00270439	0.00270439	0	0	0	0.00270439	0	0	0	1	1	0	0	1	0	0	0	1	0	1	1
Nova Fátima	1	1	1	0	0	0	1	0	0	0	0.000333333	1	1	0	1	0	0	0	0	1	1	0
Nova Ibiá	0	0	0	0	0	0	0	0	0	0	1	1	0	0	1	0	0	0	1	0	1	1
Nova Itarana	0.647019	1	1	0	0	0	1	0	0	0	0.352981	1	0.647019	0	1	0	0	0	0.352981	0.647019	1	0.352981
Nova Redenção	1	1	1	0	0	0	1	0	0	0	0	1	1	0.997029	1	0	0.997029	0	0	1	1	0
Nova Soure	1	1	1	0	0	0	1	0	0	0	0	1	1	0	1	0	0	0	0	1	1	0
Nova Viçosa	0	0	0	0	0	0	0	0	0	0	0.972078	0.972078	0	0	0.972078	0	0	0	0.972078	0	0.972078	0.972078
Novo Horizonte	1	1	1	1	0	0	1	0	0	0	0	1	1	0	1	0	1	0	0	1	1	0
Novo Triunfo	1	1	1	0	0	0	1	0	0	0	0	1	1	0	1	0	0	0	0	1	1	0
Olindina	1	1	1	0	0	0	1	0	0	0	0	1	1	0	1	0	0	0	0	1	1	0
Oliveira dos Brejinhos	1	1	1	1	0	0	1	0	0	0	0	1	1	0.0005	1	0	1	0	0	1	1	0
Ouriçangas	0.0336972	1	1	0	0	0	1	0	0	0	0.966303	1	0.0336972	0	1	0	0	0	0.966303	0.0336972	1	0.966303
Ourolândia	1	1	1	0	0	0	1	0	0	0	0.000333333	1	1	0	1	0	1	0	0	1	1	0
Palmas de Monte Alto	1	1	1	1	0.360748	0	1	0.360748	0	0	0	1	1	0.360748	1	1	0.360748	0	0	1	1	0
Palmeiras	0.980062	0.980062	0.980062	1	0	0	1	0	0	0	0.000333333	0.980062	0.980062	0	0.980062	0	0.980062	0	0	0.980062	0.980062	0
Paramirim	1	1	1	1	0	0	1	0	0	0	0	1	1	0.731797	1	1	0.731797	0	0	1	1	0
Paratinga	1	1	1	1	0	0	1	0	0	0	0	1	1	0.199286	1	0	0.199286	0	0	1	1	0
Paripiranga	1	1	1	0	0	0	1	0	0	0	0	1	1	0	1	0	0	0	0	1	1	0
Pau Brasil	0	0.334235	0.334235	0	0.334235	0	0.334235	0	0	0	1	1	0	0	1	0	0	0	1	0	1	1
Paulo Afonso	1	1	1	0	0	0	1	0	1	0	0	1	1	0	1	0	0	1	0	1	1	0
Pé de Serra	1	1	1	0	0	0	1	0	0	0	0.000333333	1	1	0	1	0	0	0	0	1	1	0
Pedrão	0	0.987935	0.987935	0	0	0	0.987935	0	0	0	1	1	0	0	1	0	0	0	1	0	1	1
Pedro Alexandre	1	1	1	0	0	0	1	0	0	0	0	1	1	0	1	0	0	0	0	1	1	0
Piatã	0.497177	0.497177	0.497177	1	0	0	1	0	0	0	0	0.497177	0.497177	0	0.497177	0	0.497177	0	0	0.497177	0.497177	0
Pilão Arcado	0.615608	1	1	0	0	0	0	0	0.455782	0	0	1	0.615608	0.544218	1	0	0.544218	0.615608	0	1	1	0
Pindaí	1	1	1	1	0.0407913	0	1	0.0407913	0	0	0.000333333	1	1	0.0407913	1	1	0.0407913	0	0	1	1	0
Pindobaçu	1	1	1	0	0	0	1	0	0	0	0.000333333	1	1	0	1	0	1	0	0	1	1	0
Pintadas	1	1	1	0	0	0	1	0	0	0	0.000333333	1	1	0	1	0	0	0	0	1	1	0
Piraí do Norte	0	0	0	0	0	0	0	0	0	0	1	1	0	0	1	0	0	0	1	0	1	1
Piripá	0.878613	1	1	0	0.121387	0	1	0	0	0	0.121387	1	0.878613	0	1	0.878613	0	0	0.121387	0.878613	1	0.121387
Piritiba	1	1	1	0	0	0	1	0	0	0	0.000333333	1	1	0.989125	1	0	0.989125	0	0	1	1	0
Planaltino	0.859085	1	1	0	0	0	1	0	0	0	0.140915	1	0.859085	0	1	0	0	0	0.140915	0.859085	1	0.140915
Planalto	0.119179	0.575388	0.575388	0	0	0	0.575388	0	0	0	0.880821	1	0.119179	0	1	0	0	0	0.880821	0.119179	1	0.880821
Poções	0.114676	0.704851	0.704851	0	0	0	0.704851	0	0	0	0.885324	1	0.114676	0	1	0	0	0	0.885324	0.114676	1	0.885324
Pojuca	0	0	0	0	0	0	0	0	0	0	1	1	0	0	1	0	0	0	1	0	1	1
Ponto Novo	1	1	1	0	0	0	1	0	0	0	0	1	1	0	1	0	1	0	0	1	1	0
Porto Seguro	0	0	0	0	0	0	0	0	0	0	1	1	0	0	1	0	0	0	1	0	1	1
Potiraguá	0	0.727905	0.727905	0	0.727905	0	0.727905	0	0	0	1	1	0	0	1	0	0	0	1	0	1	1
Prado	0	0	0	0	0	0	0	0	0	0	1	1	0	0	1	0	0	0	1	0	1	1
Presidente Dutra	1	1	1	0	0	0	1	0	0	1	0	1	1	0	1	0	1	0	0	1	1	0
Presidente Jânio Quadros	1	1	1	0	0	0	1	0	0	0	0	1	1	0	1	1	0	0	0	1	1	0
Presidente Tancredo Neves	0	0	0	0	0	0	0	0	0	0	1	1	0	0	1	0	0	0	1	0	1	1
Queimadas	1	1	1	0	0	0	1	0	0	0	0	1	1	0	1	0	1	0	0	1	1	0
Quijingue	1	1	1	0	0	0	1	0	0	0	0.000333333	1	1	0	1	0	1	0	0	1	1	0
Quixabeira	1	1	1	0	0	0	1	0	0	0	0	1	1	0	1	0	0	0	0	1	1	0
Rafael Jambeiro	0.893494	1	1	0	0	0	1	0	0	0	0.106506	1	0.893494	0	1	0	0	0	0.106506	0.893494	1	0.106506
Remanso	1	1	1	0	0	0	0	0	1	0	0	1	1	0	1	0	1	1	0	1	1	0
Retirolândia	1	1	1	0	0	0	1	0	0	0	0.000333333	1	1	0	1	0	0	0	0	1	1	0
Riachão das Neves	0	1	1	0	0	1	0	0	0	0	0	1	0.000333333	1	1	0	1	0	0	1	1	0
Riachão do Jacuípe	0.842581	1	1	0	0	0	1	0	0	0	0.157419	1	0.842581	0	1	0	0	0	0.157419	0.842581	1	0.157419
Riacho de Santana	1	1	1	1	0.395928	0	1	0.395928	0	0	0	1	1	0.395928	1	1	0.395928	0	0	1	1	0
Ribeira do Amparo	1	1	1	0	0	0	1	0	0	0	0	1	1	0	1	0	0	0	0	1	1	0
Ribeira do Pombal	1	1	1	0	0	0	1	0	0	0	0	1	1	0	1	0	0	0	0	1	1	0
Ribeirão do Largo	0	0.52888	0.52888	0	0.52888	0	0.52888	0	0	0	1	1	0	0	1	0	0	0	1	0	1	1
Rio de Contas	0.997101	0.997101	0.997101	0	0	0	1	0	0	0	0	0.997101	0.997101	0.303884	0.997101	0.997101	0.303884	0	0	0.997101	0.997101	0
Rio do Antônio	1	1	1	0	0	0	1	0	0	0	0	1	1	0	1	1	0	0	0	1	1	0
Rio do Pires	1	1	1	1	0	0	1	0	0	0	0	1	1	0	1	1	1	0	0	1	1	0
Rio Real	0.885721	0.902224	1	0	0	0	1	0	0	0	0.114279	1	0.885721	0	1	0	0	0	0.114279	0.885721	1	0.114279
Rodelas	1	1	1	0	0	0	1	0	1	0	0	1	1	0	1	0	0	1	0	1	1	0
Ruy Barbosa	1	1	1	0	0	0	1	0	0	0	0.000333333	1	1	0.88678	1	0	0.88678	0	0	1	1	0
Salinas da Margarida	0	0	0	0	0	0	0	0	0	0	0.998149	0.998149	0	0	0.998149	0	0	0	0.998149	0	0.998149	0.998149
Salvador	0	0	0	0	0	0	0	0	0	0	0.869801	0.879125	0	0	0.879125	0	0	0	0.869801	0	0.869801	0.869801
Santa Bárbara	0.914479	1	1	0	0	0	1	0	0	0	0.0855209	1	0.914479	0	1	0	0	0	0.0855209	0.914479	1	0.0855209
Santa Brígida	1	1	1	0	0	0	1	0	0	0	0	1	1	0	1	0	0	0	0	1	1	0
Santa Cruz Cabrália	0	0	0	0	0	0	0	0	0	0	0.892804	1	0	0	1	0	0	0	0.892804	0	0.892804	0.892804
Santa Cruz da Vitória	0	0.69953	0.69953	0	0	0	0.69953	0	0	0	1	1	0	0	1	0	0	0	1	0	1	1
Santa Inês	0	0.996649	0.996649	0	0	0	0.996649	0	0	0	1	1	0	0	1	0	0	0	1	0	1	1
Santa Luzia	0	0	0	0	0	0	0	0	0	0	1	1	0	0	1	0	0	0	1	0	1	1
Santa Maria da Vitória	0.714181	1	1	0.714181	0	0	0	0	0	0	0	1	0.714181	1	1	0	1	0	0	1	1	0
Santa Rita de Cássia	0.253841	1	1	0	0	0	0	0	0	0	0	1	0.253841	1	1	0	1	0	0	1	1	0
Santa Teresinha	0.608617	1	1	0	0	0	1	0	0	0	0.391383	1	0.608617	0	1	0	0	0	0.391383	0.608617	1	0.391383
Santaluz	1	1	1	0	0	0	1	0	0	0	0.000333333	1	1	0	1	0	0	0	0	1	1	0
Santana	0.247468	1	1	0.247468	0	0	0	0	0	0	0	1	0.247468	1	1	0	1	0	0	1	1	0
Santanópolis	1	1	1	0	0	0	1	0	0	0	0.000333333	1	1	0	1	0	0	0	0.001	1	1	0.001
Santo Amaro	0.0291236	0.219919	0.219919	0	0	0	0.219919	0	0	0	0.856974	0.886098	0.0291236	0	0.886098	0	0	0	0.856974	0.0291236	0.886098	0.856974
Santo Antônio de Jesus	0	0	0	0	0	0	0	0	0	0	1	1	0	0	1	0	0	0	1	0	1	1
Santo Estêvão	0.844623	1	1	0	0	0	1	0	0	0	0.155377	1	0.844623	0	1	0	0	0	0.155377	0.844623	1	0.155377
São Desidério	0	1	1	0.000333333	0	1	0	0	0	0	0	1	0.000333333	1	1	0	1	0	0	1	1	0
São Domingos	1	1	1	0	0	0	1	0	0	0	0.000333333	1	1	0	1	0	0	0	0	1	1	0
São Felipe	0	0.544902	0.544902	0	0	0	0.544902	0	0	0	1	1	0	0	1	0	0	0	1	0	1	1
São Félix	0	0.963921	0.963921	0	0	0	0.963921	0	0	0	1	1	0	0	1	0	0	0	1	0	1	1
São Félix do Coribe	0.870843	1	1	0.870843	0	0	0	1	0	0	0	1	0.870843	1	1	0.870843	1	0	0	1	1	0
São Francisco do Conde	0	0	0	0	0	0	0	0	0	0	0.694364	0.694364	0	0	0.694364	0	0	0	0.694364	0	0.694364	0.694364
São Gabriel	1	1	1	0	0	0	1	0	0	1	0	1	1	0	1	0	1	0	0	1	1	0
São Gonçalo dos Campos	0.141379	1	1	0	0	0	1	0	0	0	0.858621	1	0.141379	0	1	0	0	0	0.858621	0.141379	1	0.858621
São José da Vitória	0	0	0	0	0	0	0	0	0	0	1	1	0	0	1	0	0	0	1	0	1	1
São José do Jacuípe	1	1	1	0	0	0	1	0	0	0	0.000333333	1	1	0	1	0	0	0	0	1	1	0
São Miguel das Matas	0	0.00600867	0.00600867	0	0	0	0.00600867	0	0	0	1	1	0	0	1	0	0	0	1	0	1	1
São Sebastião do Passé	0	0	0	0	0	0	0	0	0	0	1	1	0	0	1	0	0	0	1	0	1	1
Sapeaçu	0	1	1	0	0	0	1	0	0	0	1	1	0	0	1	0	0	0	1	0	1	1
Sátiro Dias	1	1	1	0	0	0	1	0	0	0	0.000333333	1	1	0	1	0	0	0	0	1	1	0
Saubara	0	0	0	0	0	0	0	0	0	0	0.216499	0.216499	0	0	0.216499	0	0	0	0.216499	0	0.216499	0.216499
Saúde	1	1	1	0	0	0	1	0	0	0	0.000333333	1	1	0.0785989	1	0	0.0785989	0	0	1	1	0
Seabra	0.66533	0.66533	0.66533	1	0	0	1	0	0	0	0.000333333	0.66533	0.66533	0	0.66533	0	0.66533	0	0	0.66533	0.66533	0
Sebastião Laranjeiras	1	1	1	1	0.470076	0	1	0.470076	0	0	0	1	1	0.470076	1	1	0.470076	0	0	1	1	0
Senhor do Bonfim	1	1	1	0	0	0	1	0	0	0	0.000333333	1	1	0	1	0	1	0	0	1	1	0
Sento Sé	1	1	1	0	0	0	1	0	0.997484	0	0	1	1	0.00251557	1	0	0.00251557	1	0	1	1	0
Serra do Ramalho	0.902794	1	1	0.902794	0	0	0	0.955979	0	0	0	1	0.902794	0.955979	1	0.902794	0.955979	0	0	1	1	0
Serra Dourada	0.653902	1	1	0.653902	0	0	0	0	0	0	0	1	0.653902	1	1	0	1	0	0	1	1	0
Serra Preta	0.382586	1	1	0	0	0	1	0	0	0	0.617414	1	0.382586	0	1	0	0	0	0.617414	0.382586	1	0.617414
Serrinha	0.257682	1	1	0	0	0	1	0	0	0	0.742318	1	0.257682	0	1	0	0	0	0.742318	0.257682	1	0.742318
Serrolândia	1	1	1	0	0	0	1	0	0	0	0	1	1	0	1	0	0	0	0	1	1	0
Simões Filho	0	0	0	0	0	0	0	0	0	0	1	1	0	0	1	0	0	0	1	0	1	1
Sítio do Mato	0.632773	1	1	0.632773	0	0	0	0	0	0	0	1	0.632773	1	1	0	1	0	0	1	1	0
Sítio do Quinto	1	1	1	0	0	0	1	0	0	0	0	1	1	0	1	0	0	0	0	1	1	0
Sobradinho	1	1	1	0	0	0	1	0	1	0	0	1	1	0	1	0	1	1	0	1	1	0
Souto Soares	0.998255	0.998255	0.998255	1	0	0	1	0	0	1	0	0.998255	0.998255	0.00728144	0.998255	0	0.00728144	0	0	0.998255	0.998255	0
Tabocas do Brejo Velho	0.431172	1	1	0.431172	0	0	0	0	0	0	0	1	0.431172	1	1	0	1	0	0	1	1	0
Tanhaçu	1	1	1	0	0	0	1	0	0	0	0	1	1	0	1	1	0	0	0	1	1	0
Tanque Novo	1	1	1	1	0.707579	0	1	0	0	0	0	1	1	0.707579	1	1	0.707579	0	0	1	1	0
Tanquinho	0.454029	1	1	0	0	0	1	0	0	0	0.545971	1	0.454029	0	1	0	0	0	0.545971	0.454029	1	0.545971
Taperoá	0	0	0	0	0	0	0	0	0	0	1	1	0	0	1	0	0	0	1	0	1	1
Tapiramutá	1	1	1	0	0	0	1	0	0	0	0.000333333	1	1	1	1	0	1	0	0	1	1	0
Teixeira de Freitas	0	0	0	0	0	0	0	0	0	0	1	1	0	0	1	0	0	0	1	0	1	1
Teodoro Sampaio	0	0.267167	0.267167	0	0	0	0.267167	0	0	0	1	1	0	0	1	0	0	0	1	0	1	1
Teofilândia	0.861213	1	1	0	0	0	1	0	0	0	0.138787	1	0.861213	0	1	0	0	0	0.138787	0.861213	1	0.138787
Teolândia	0	0	0	0	0	0	0	0	0	0	1	1	0	0	1	0	0	0	1	0	1	1
Terra Nova	0	0	0	0	0	0	0	0	0	0	1	1	0	0	1	0	0	0	1	0	1	1
Tremedal	0.487925	1	1	0	0.512075	0	1	0	0	0	0.512075	1	0.487925	0	1	0	0	0	0.512075	0.487925	1	0.512075
Tucano	1	1	1	0	0	0	1	0	0	0	0.000333333	1	1	0	1	0	1	0	0	1	1	0
Uauá	1	1	1	0	0	0	1	0	0	0	0	1	1	0	1	0	0	0	0	1	1	0
Ubaíra	0	0.28051	0.28051	0	0	0	0.28051	0	0	0	1	1	0	0	1	0	0	0	1	0	1	1
Ubaitaba	0	0	0	0	0	0	0	0	0	0	1	1	0	0	1	0	0	0	1	0	1	1
Ubatã	0	0	0	0	0	0	0	0	0	0	1	1	0	0	1	0	0	0	1	0	1	1
Uibaí	1	1	1	0	0	0	1	0	0	1	0	1	1	0	1	0	1	0	0	1	1	0
Umburanas	1	1	1	0	0	0	1	0	0	0	0	1	1	0	1	0	1	0	0	1	1	0
Una	0	0	0	0	0	0	0	0	0	0	1	1	0	0	1	0	0	0	1	0	1	1
Urandi	0.964936	1	1	0.964936	0.0350637	0	0.967007	0.0329926	0	0	0.00207109	1	0.964936	0.0329926	1	0.964936	0.0329926	0	0.00207109	0.997929	1	0.00207109
Uruçuca	0	0	0	0	0	0	0	0	0	0	1	1	0	0	1	0	0	0	1	0	1	1
Utinga	1	1	1	0	0	0	1	0	0	0	0.000333333	1	1	1	1	0	1	0	0	1	1	0
Valença	0	0	0	0	0	0	0	0	0	0	0.901062	0.994162	0	0	0.994162	0	0	0	0.901062	0	0.901062	0.901062
Valente	1	1	1	0	0	0	1	0	0	0	0.000333333	1	1	0	1	0	0	0	0	1	1	0
Várzea da Roça	1	1	1	0	0	0	1	0	0	0	0	1	1	0	1	0	0	0	0	1	1	0
Várzea do Poço	1	1	1	0	0	0	1	0	0	0	0	1	1	0	1	0	0	0	0	1	1	0
Várzea Nova	1	1	1	0	0	0	1	0	0	0	0.000333333	1	1	0.0307053	1	0	0.0307053	0	0	1	1	0
Varzedo	0	0.00510623	0.00510623	0	0	0	0.00510623	0	0	0	1	1	0	0	1	0	0	0	1	0	1	1
Vera Cruz	0	0	0	0	0	0	0	0	0	0	0.57272	0.57272	0	0	0.57272	0	0	0	0.57272	0	0.57272	0.57272
Vereda	0	0.152616	0.152616	0	0.152616	0	0.152616	0	0	0	1	1	0	0	1	0	0	0	1	0	1	1
Vitória da Conquista	0.000813351	0.900555	0.900555	0	0.899742	0	0.900555	0	0	0	0.999187	1	0.000813351	0	1	0	0	0	0.999187	0.000813351	1	0.999187
Wagner	1	1	1	0	0	0	1	0	0	0	0.000333333	1	1	1	1	0	1	0	0	1	1	0
Wanderley	0.749076	1	1	0	0	0	0	0	0	0	0	1	0.749076	1	1	0	1	0	0	1	1	0
Wenceslau Guimarães	0	0	0	0	0	0	0	0	0	0	1	1	0	0	1	0	0	0	1	0	1	1
Xique-Xique	1	1	1	0	0	0	1	0	0	1	0	1	1	0.146319	1	0	0.146319	0	0	1	1	0

## Sheet: Table S4
"Weighted scores" and "TriatoScores" (column Z)
Municipality	Triatoma infestans (since 2006)	Triatoma rubrofasciata	Triatoma juazeirensis/brasiliensis	Triatoma sordida	Triatoma pseudomaculata	Triatoma lenti/bahiensis	Triatoma vitticeps	Triatoma costalimai	Triatoma melanocephala	Triatoma melanica	Triatoma petrocchiae	Triatoma sherlocki	Triatoma tibiamaculata	Panstrongylus megistus	Panstrongylus lutzi	Panstrongylus diasi	Panstrongylus geniculatus	Panstrongylus lenti	Rhodnius neglectus	Rhodnius nasutus	Rhodnius domesticus	Psammolestes tertius	Cavernicola pilosa	Parabelminus yurupucu	TriatoScore
Abaíra	0	0	2.48399	2.48399	2.48399	3	0	0	2	0	0	0	0	2.48399	1.86299	0.00267705	1.86299	0	0.00401558	0	0	0.620998	0.620998	0	19.9106
Abaré	0	0	4	4	4	0	0	0	2	0	2	0	0	4	3	0	3	0	3	3	0	1	1	0	34
Acajutiba	0	0	3.17177	4	4	0	0	0	2	0	0	0	0.621171	4	2.37883	0	3	0	0	0	0.207057	0.792943	1	0.207057	25.3788
Adustina	0	0	4	4	4	0	0	0	2	0	0	0	0	4	3	0	3	0	0	0	0	1	1	0	26
Água Fria	0	0	3.52809	4	4	0	0	0	2	0	0	0	0.35393	4	2.64607	0	3	0	0	0	0.117977	0.882023	1	0.117977	25.6461
Aiquara	0	0	0	3.10793	3.10793	0	0	0	1.55396	0	0	0	3	4	0	0	3	0	0	0	1	0	1	1	20.7698
Alagoinhas	0	0	2.09389	2.69113	2.69113	0	0	0	1.34556	0	0	0	1.42958	4	1.57042	0	3	0	0	0	0.476527	0.523473	1	0.476527	21.2982
Alcobaça	0	0	0	0	0	0	0	0	0	0	0	0	2.9159	3.88787	0	0	2.9159	0	0	0	0.971968	0	0.971968	0.971968	12.6356
Almadina	0	0	0	0.0137271	0.0137271	0	0	0	0.00686355	0	0	0	3	4	0	0	3	0	0	0	1	0	1	1	13.0343
Amargosa	0	0	0	2.87904	2.87904	0	0	0	1.43952	0	0	0	3	4	0	0	3	0	0	0	1	0	1	1	20.1976
Amélia Rodrigues	0	0	0.00154163	0.48275	0.48275	0	0	0	0.241375	0	0	0	2.99884	4	0.00115623	0	3	0	0	0	0.999615	0.000385408	1	0.999615	14.208
América Dourada	0	0	4	4	4	0	0	0	2	0	0	2	0	4	3	0	3	0	3	0	0	1	1	0	31
Anagé	0	0	2.79718	4	4	0	0.902112	0	2	0	0	0	0.902112	4	2.09789	0	3	0	0	0	0.300704	0.699296	1	0.300704	26
Andaraí	0	0	3.91422	3.91422	3.91422	0	0	0	2	0	0	0	0.001	3.91422	2.93566	1.40036	2.93566	0	2.10055	0	0	0.978554	0.978554	0	28.9872
Andorinha	0	0	4	4	4	0	0	0	2	0	0	0	0.001	4	3	0	3	0	3	0	0	1	1	0	29.001
Angical	0	0	0.0566332	4	4	0	0	0	0	0	0	0	0	4	0.0424749	2	3	0	3	0	0	1	1	0	22.0991
Anguera	0	0	0.001	4	4	0	0	0	2	0	0	0	3	4	0.001	0	3	0	0	0	1	0.001	1	1	23.003
Antas	0	0	4	4	4	0	0	0	2	0	0	0	0	4	3	0	3	0	0	0	0	1	1	0	26
Antônio Cardoso	0	0	0.235413	4	4	0	0	0	2	0	0	0	2.82344	4	0.17656	0	3	0	0	0	0.941147	0.0588533	1	0.941147	23.1766
Antônio Gonçalves	0	0	4	4	4	0	0	0	2	0	0	0	0.001	4	3	0	3	0	3	0	0	1	1	0	29.001
Aporá	0	0	1.62068	4	4	0	0	0	2	0	0	0	1.78449	4	1.21551	0	3	0	0	0	0.594831	0.405169	1	0.594831	24.2155
Apuarema	0	0	0	0	0	0	0	0	0	0	0	0	3	4	0	0	3	0	0	0	1	0	1	1	13
Araças	0	0	1.61952	2.59393	2.59393	0	0	0	1.29696	0	0	0	1.78536	4	1.21464	0	3	0	0	0	0.595119	0.404881	1	0.595119	20.6995
Aracatu	0	0	4	4	4	0	0	0	2	0	0	0	0	4	3	0	3	1	0	0	0	1	1	0	27
Araci	0	5	4	4	4	0	0	0	2	0	0	0	0.001	4	3	0	3	0	0	0	0	1	1	0	31.001
Aramari	0	0	2.20816	3.73694	3.73694	0	0	0	1.86847	0	0	0	1.34388	4	1.65612	0	3	0	0	0	0.447959	0.552041	1	0.447959	23.9985
Arataca	0	0	0	0	0	0	0	0	0	0	0	0	3	4	0	0	3	0	0	0	1	0	1	1	13
Aratuípe	0	0	0	0	0	0	0	0	0	0	0	0	3	4	0	0	3	0	0	0	1	0	1	1	13
Aurelino Leal	0	0	0	0.000503007	0.000503007	0	0	0	0.000251503	0	0	0	3	4	0	0	3	0	0	0	1	0	1	1	13.0013
Baianópolis	0	0	0.851614	4	4	0.638711	0	0	0	0	0	0	0	4	0.638711	2	3	0	3	0	0	1	1	0	24.129
Baixa Grande	0	0	4	4	4	0	0	0	2	0	0	0	0.001	4	3	1.00289	3	0	1.50434	0	0	1	1	0	28.5082
Banzaê	0	0	4	4	4	0	0	0	2	0	0	0	0	4	3	0	3	0	0	0	0	1	1	0	26
Barra	10	0	1.79992	4	4	0	0	0	0	0	0.000146212	0	0	4	1.34994	1.99985	3	0	2.99978	1.34994	0	1	1	0	36.4996
Barra da Estiva	0	0	3.5443	3.5443	3.5443	0	0	0	2	0	0	0	0	3.5443	2.65822	0	2.65822	0	0	0	0	0.886074	0.886074	0	23.2658
Barra do Choça	0	0	0	0.755007	0.755007	0	0.566256	0	0.377504	0	0	0	3	4	0	0	3	0	0	0	1	0	1	1	15.4538
Barra do Mendes	0	0	2.14725	2.14725	2.14725	3	0	0	2	0	0	2	0	2.14725	1.61044	0	1.61044	0	1.61044	0	0	0.536813	0.536813	0	21.4939
Barra do Rocha	0	0	0	0	0	0	0	0	0	0	0	0	3	4	0	0	3	0	0	0	1	0	1	1	13
Barreiras	0	0	0	4	4	0	0	3	0	0	0	0	0	4	0.001	2	3	0	3	0	0	1	1	0	25.001
Barro Alto	0	0	4	4	4	0	0	0	2	0	0	2	0	4	3	0	3	0	3	0	0	1	1	0	31
Barro preto (Governador Lomanto Júnior)	0	0	0	0	0	0	0	0	0	0	0	0	3	4	0	0	3	0	0	0	1	0	1	1	13
Barrocas	0	0	3.99992	4	4	0	0	0	2	0	0	0	6.08755e-05	4	2.99994	0	3	0	0	0	2.02918e-05	0.99998	1	2.02918e-05	25.9999
Belmonte	0	0	0	0	0	0	0	0	0	0	0	0	2.34699	3.65896	0	0	2.74422	0	0	0	0.782331	0	0.782331	0.782331	11.0972
Belo Campo	0	0	1.24286	4	4	0	2.06785	0	2	0	0	0	2.06785	4	0.932148	0	3	0	0	0	0.689284	0.310716	1	0.689284	26
Biritinga	0	0	3.07424	4	4	0	0	0	2	0	0	0	0.694318	4	2.30568	0	3	0	0	0	0.231439	0.768561	1	0.231439	25.3057
Boa Nova	0	0	0.632865	2.44179	2.44179	0	0	0	1.22089	0	0	0	2.52535	4	0.474648	0	3	0	0	0	0.841784	0.158216	1	0.841784	19.5791
Boa Vista do Tupim	0	0	4	4	4	0	0	0	2	0	0	0	0.001	4	3	0.579916	3	0	0.869874	0	0	1	1	0	27.4508
Bom Jesus da Lapa	0	0	3.99997	4	4	2.99998	0	0	1.99999	1.43894	0	0	0	4	2.99998	0.959295	3	0.999993	1.43894	0	0	1	1	0	33.8371
Bom Jesus da Serra	0	0	3.49859	4	4	0	0	0	2	0	0	0	0.376055	4	2.62394	0	3	0	0	0	0.125352	0.874648	1	0.125352	25.6239
Boninal	0	0	2.35264	2.35264	2.35264	3	0	0	2	0	0	0	0	2.35264	1.76448	0	1.76448	0	1.76448	0	0	0.588161	0.588161	0	20.8803
Bonito	0	0	4	4	4	3	0	0	2	0	0	0	0.001	4	3	1.99691	3	0	2.99536	0	0	1	1	0	33.9933
Boquira	0	0	4	4	4	3	0	0	2	0	0	0	0	4	3	0.000192339	3	0	0.000288508	0	0	1	1	0	29.0005
Botuporã	0	0	4	4	4	3	1.85479	0	2	0	0	0	0	4	3	1.23652	3	1	1.85479	0	0	1	1	0	34.9461
Brejões	0	0	0.623679	3.98545	3.98545	0	0	0	1.99273	0	0	0	2.53224	4	0.467759	0	3	0	0	0	0.84408	0.15592	1	0.84408	23.4314
Brejolândia	10	0	2.02724	4	4	1.52043	0	0	0	0	0	0	0	4	1.52043	2	3	0	3	0	0	1	1	0	37.0681
Brotas de Macaúbas	0	0	3.75335	3.75335	3.75335	3	0	0	2	0	0	2	0	3.75335	2.81501	0	2.81501	0	2.81501	0	0	0.938338	0.938338	0	32.3351
Brumado	0	0	4	4	4	0	0	0	2	0	0	0	0	4	3	0	3	1	0	0	0	1	1	0	27
Buerarema	0	0	0	0	0	0	0	0	0	0	0	0	3	4	0	0	3	0	0	0	1	0	1	1	13
Buritirama	0	0	1.87176	4	4	0	0	0	0	0	0	0	0	4	1.40382	2	3	0	3	0	0	1	1	0	25.2756
Caatiba	0	0	0	1.75231	1.75231	0	1.31423	0	0.876154	0	0	0	3	4	0	0	3	0	0	0	1	0	1	1	18.695
Cabaceiras do Paraguaçu	0	0	0.0632106	4	4	0	0	0	2	0	0	0	2.95259	4	0.047408	0	3	0	0	0	0.984197	0.0158027	1	0.984197	23.0474
Cachoeira	0	0	0	1.3018	1.3018	0	0	0	0.650901	0	0	0	2.90396	3.87195	0	0	2.90396	0	0	0	0.967987	0	0.967987	0.967987	15.8383
Caculé	0	0	4	4	4	3	0.246142	0	2	0.246142	0	0	0	4	3	0.164095	3	1	0.246142	0	0	1	1	0	30.9025
Caém	0	0	4	4	4	0	0	0	2	0	0	0	0.001	4	3	0.879931	3	0	1.3199	0	0	1	1	0	28.2008
Caetanos	0	0	3.99869	4	4	0	0	0	2	0	0	0	0.000979535	4	2.99902	0	3	0	0	0	0.000326512	0.999673	1	0.000326512	25.999
Caetité	0	0	4	4	4	3	2.01266	0	2	2.01266	0	0	0	4	3	1.34177	3	1	2.01266	0	0	1	1	0	37.3798
Cafarnaum	0	0	4	4	4	0	0	0	2	0	0	2	0.001	4	3	0.205657	3	0	0.308486	0	0	1	1	0	28.5151
Cairu	0	0	0	0	0	0	0	0	0	0	0	0	0.643597	1.47582	0	0	1.10686	0	0	0	0.214532	0	0.214532	0.214532	3.86987
Caldeirão Grande	0	0	4	4	4	0	0	0	2	0	0	0	0	4	3	0.500545	3	0	0.750817	0	0	1	1	0	27.2514
Camacan	0	0	0	0	0	0	0	0	0	0	0	0	3	4	0	0	3	0	0	0	1	0	1	1	13
Camaçari	0	0	0	0	0	0	0	0	0	0	0	0	2.1817	4	0	0	3	0	0	0	0.727234	0	0.727234	0.727234	11.3634
Camamu	0	0	0	0	0	0	0	0	0	0	0	0	2.66119	3.57457	0	0	2.68093	0	0	0	0.887063	0	0.887063	0.887063	11.5779
Campo Alegre de Lourdes	0	0	4	4	4	0	0	0	0	0	2	0	0	4	3	0	3	0	3	3	0	1	1	0	32
Campo Formoso	0	0	4	4	4	0	0	0	2	0	0	0	0	4	3	0	3	0	3	0	0	1	1	0	29
Canápolis	0	0	2.61091	4	4	1.95818	0	0	0	0	0	0	0	4	1.95818	2	3	0	3	0	0	1	1	0	28.5273
Canarana	0	0	4	4	4	0	0	0	2	0	0	2	0	4	3	0	3	0	3	0	0	1	1	0	31
Canavieiras	0	0	0	0	0	0	0	0	0	0	0	0	2.39341	3.68113	0	0	2.76085	0	0	0	0.797802	0	0.797802	0.797802	11.2288
Candeal	0	0	3.0381	4	4	0	0	0	2	0	0	0	0.721428	4	2.27857	0	3	0	0	0	0.240476	0.759524	1	0.240476	25.2786
Candeias	0	0	0	0	0	0	0	0	0	0	0	0	3	4	0	0	3	0	0	0	1	0	1	1	13
Candiba	0	0	4	4	4	3	0.001	0	2	0.001	0	0	0.001	4	3	0.001	3	1	3	0	0	1	1	0	33.004
Cândido Sales	0	0	0	4	4	0	3	0	2	0	0	0	3	4	0	0	3	0	0	0	1	0	1	1	26
Cansanção	0	0	4	4	4	0	0	0	2	0	0	0	0.001	4	3	0	3	0	3	0	0	1	1	0	29.001
Canudos	0	0	4	4	4	0	0	0	2	0	0	0	0	4	3	0	3	0	0	0	0	1	1	0	26
Capela do Alto Alegre	0	0	4	4	4	0	0	0	2	0	0	0	0.001	4	3	0	3	0	0	0	0	1	1	0	26.001
Capim Grosso	0	0	4	4	4	0	0	0	2	0	0	0	0	4	3	0	3	0	0	0	0	1	1	0	26
Caraíbas	0	0	4	4	4	0	0	0	2	0	0	0	0	4	3	0	3	0	0	0	0	1	1	0	26
Caravelas	0	0	0	0	0	0	0	0	0	0	0	0	2.67479	3.56638	0	0	2.67479	0	0	0	0.891595	0	0.891595	0.891595	11.5907
Cardeal da Silva	0	0	0	0	0	0	0	0	0	0	0	0	3	4	0	0	3	0	0	0	1	0	1	1	13
Carinhanha	0	0	4	4	4	3	0	0	0	2.19006	0	0	0	4	3	1.46004	3	1	2.19006	0	0	1	1	0	33.8401
Casa Nova	0	0	4	4	4	0	0	0	0	0	2	0	0	4	3	0	3	0	3	3	0	1	1	0	32
Castro Alves	0	0	0	3.60739	3.60739	0	0	0	1.8037	0	0	0	3	4	0.001	0	3	0	0	0	1	0.001	1	1	22.0205
Catolândia	0	0	0	4	4	0.001	0	3	0	0	0	0	0	4	0.001	2	3	0	3	0	0	1	1	0	25.002
Catu	0	0	0	0	0	0	0	0	0	0	0	0	3	4	0	0	3	0	0	0	1	0	1	1	13
Caturama	0	0	4	4	4	3	0	0	2	0	0	0	0	4	3	0	3	1	3	0	0	1	1	0	33
Central	0	0	4	4	4	0	0	0	2	0	0	2	0	4	3	0	3	0	3	0	0	1	1	0	31
Chorrochó	0	0	4	4	4	0	0	0	2	0	2	0	0	4	3	0	3	0	3	3	0	1	1	0	34
Cícero Dantas	0	0	4	4	4	0	0	0	2	0	0	0	0	4	3	0	3	0	0	0	0	1	1	0	26
Cipó	0	0	4	4	4	0	0	0	2	0	0	0	0	4	3	0	3	0	0	0	0	1	1	0	26
Coaraci	0	0	0	0.184223	0.184223	0	0	0	0.0921116	0	0	0	3	4	0	0	3	0	0	0	1	0	1	1	13.4606
Cocos	0	0	0.266181	4	4	0.199636	0	2.80036	0	3	0	0	0	4	0.199636	2	3	0.0665452	3	0	0	1	1	0	28.5324
Conceição da Feira	0	0	0	4	4	0	0	0	2	0	0	0	3	4	0.001	0	3	0	0	0	1	0	1	1	23.001
Conceição do Almeida	0	0	0	2.81786	2.81786	0	0	0	1.40893	0	0	0	3	4	0	0	3	0	0	0	1	0	1	1	20.0447
Conceição do Coité	0	0	4	4	4	0	0	0	2	0	0	0	0.001	4	3	0	3	0	0	0	0	1	1	0	26.001
Conceição do Jacuípe	0	0	0.851581	2.60549	2.60549	0	0	0	1.30274	0	0	0	2.36131	4	0.638686	0	3	0	0	0	0.787105	0.212895	1	0.787105	20.1524
Conde	0	0	1.47779	2.67013	3.04859	0	0	0	1.5243	0	0	0	1.89166	4	1.10834	0	3	0	0	0	0.630553	0.369447	1	0.630553	21.3514
Condeúba	0	0	4	4	4	0	0.001	0	2	0	0	0	0.001	4	3	0	3	1	0	0	0.001	1	1	0.001	27.004
Contendas do Sincorá	0	0	4	4	4	0	0	0	2	0	0	0	0	4	3	0	3	1	0	0	0	1	1	0	27
Coração de Maria	0	0	2.31523	3.99655	3.99655	0	0	0	1.99828	0	0	0	1.26358	4	1.73642	0	3	0	0	0	0.421193	0.578807	1	0.421193	24.7278
Cordeiros	0	0	4	4	4	0	0.001	0	2	0	0	0	0.001	4	3	0	3	1	0	0	0.001	1	1	0.001	27.004
Coribe	0	0	2.93942	4	4	2.20457	0	0	0	3	0	0	0	4	2.20457	2	3	0.734855	3	0	0	1	1	0	33.0834
Coronel João Sá	0	0	4	4	4	0	0	0	2	0	0	0	0	4	3	0	3	0	0	0	0	1	1	0	26
Correntina	0	0	0.236128	4	4	0.177096	0	2.8229	0	0	0	0	0	4	0.177096	2	3	0	3	0	0	1	1	0	25.4132
Cotegipe	0	0	0.584696	4	4	0	0	0	0	0	0	0	0	4	0.438522	2	3	0	3	0	0	1	1	0	23.0232
Cravolândia	0	0	0	1.55852	1.55852	0	0	0	0.779262	0	0	0	3	4	0	0	3	0	0	0	1	0	1	1	16.8963
Crisópolis	0	0	4	4	4	0	0	0	2	0	0	0	0	4	3	0	3	0	0	0	0	1	1	0	26
Cristópolis	0	0	0.690497	4	4	0.517873	0	0	0	0	0	0	0	4	0.517873	2	3	0	3	0	0	1	1	0	23.7262
Cruz das Almas	0	0	0	4	4	0	0	0	2	0	0	0	3	4	0	0	3	0	0	0	1	0	1	1	23
Curaçá	0	0	4	4	4	0	0	0	2	0	2	0	0	4	3	0	3	0	3	3	0	1	1	0	34
Dário Meira	0	0	0	1.73834	1.73834	0	0	0	0.869168	0	0	0	3	4	0	0	3	0	0	0	1	0	1	1	17.3458
Dias D'Ávila	0	0	0	0	0	0	0	0	0	0	0	0	3	4	0	0	3	0	0	0	1	0	1	1	13
Dom Basílio	0	0	4	4	4	0	0	0	2	0	0	0	0	4	3	1.04948	3	1	1.57423	0	0	1	1	0	29.6237
Dom Macedo Costa	0	0	0	0.178009	0.178009	0	0	0	0.0890045	0	0	0	3	4	0	0	3	0	0	0	1	0	1	1	13.445
Elísio Medrado	0	0	0	3.63526	3.63526	0	0	0	1.81763	0	0	0	3	4	0	0	3	0	0	0	1	0	1	1	22.0882
Encruzilhada	0	0	0	3.51472	3.51472	0	2.63604	0	1.75736	0	0	0	3	4	0	0	3	0	0	0	1	0	1	1	24.4229
Entre Rios	0	0	0	1.68731	1.68731	0	0	0	0.843653	0	0	0	3	4	0	0	3	0	0	0	1	0	1	1	17.2183
Érico Cardoso	0	0	4	4	4	3	0	0	2	0	0	0	0	4	3	0.1693	3	1	0.25395	0	0	1	1	0	30.4233
Esplanada	0	0	0.234499	1.72047	1.72047	0	0	0	0.860235	0	0	0	2.82413	4	0.175875	0	3	0	0	0	0.941375	0.0586248	1	0.941375	17.477
Euclides da Cunha	0	0	4	4	4	0	0	0	2	0	0	0	0.001	4	3	0	3	0	0	0	0	1	1	0	26.001
Eunápolis	0	0	0	0	0	0	0	0	0	0	0	0	3	4	0	0	3	0	0	0	1	0	1	1	13
Fátima	0	0	4	4	4	0	0	0	2	0	0	0	0	4	3	0	3	0	0	0	0	1	1	0	26
Feira da Mata	0	0	4	4	4	3	0	0	0	2.39541	0	0	0	4	3	1.59694	3	1	2.39541	0	0	1	1	0	34.3878
Feira de Santana	0	0	1.22505	4	4	0	0	0	2	0	0	0	2.08121	4	0.918791	0	3	0	0	0	0.693736	0.306264	1	0.693736	23.9188
Filadélfia	0	0	4	4	4	0	0	0	2	0	0	0	0.001	4	3	0	3	0	3	0	0	1	1	0	29.001
Firmino Alves	0	0	0	4	4	0	0	0	2	0	0	0	3	4	0	0	3	0	0	0	1	0	1	1	23
Floresta Azul	0	0	0	1.4366	1.4366	0	0	0	0.7183	0	0	0	3	4	0	0	3	0	0	0	1	0	1	1	16.5915
Formosa do Rio Preto	0	0	0	4	4	0	0	3	0	0	0	0	0	4	0.001	2	3	0	3	0	0	1	1	0	25.001
Gandu	0	0	0	0	0	0	0	0	0	0	0	0	3	4	0	0	3	0	0	0	1	0	1	1	13
Gavião	0	0	4	4	4	0	0	0	2	0	0	0	0.001	4	3	0	3	0	0	0	0	1	1	0	26.001
Gentio do Ouro	0	0	3.65128	3.65128	3.65128	3	0	0	2	0	0	2	0	3.65128	2.73846	0	2.73846	0	2.73846	0	0	0.912819	0.912819	0	31.6461
Glória	0	5	4	4	4	0	0	0	2	0	2	0	0	4	3	0	3	0	0	3	0	1	1	0	36
Gongogi	0	0	0	0.0572229	0.0572229	0	0	0	0.0286114	0	0	0	3	4	0	0	3	0	0	0	1	0	1	1	13.1431
Governador Mangabeira	0	0	0	4	4	0	0	0	2	0	0	0	3	4	0.001	0	3	0	0	0	1	0	1	1	23.001
Guajeru	0	0	4	4	4	0	0	0	2	0	0	0	0	4	3	0	3	1	0	0	0	1	1	0	27
Guanambi	0	0	4	4	4	3	0.725564	0	2	0.725564	0	0	0	4	3	0.483709	3	1	0.725564	0	0	1	1	0	32.6604
Guaratinga	0	0	0	0.611087	0.611087	0	0.458316	0	0.305544	0	0	0	3	4	0	0	3	0	0	0	1	0	1	1	14.986
Heliópolis	0	0	4	4	4	0	0	0	2	0	0	0	0	4	3	0	3	0	0	0	0	1	1	0	26
Iaçu	0	0	4	4	4	0	0	0	2	0	0	0	0.001	4	3	0	3	0	0	0	0	1	1	0	26.001
Ibiassucê	0	0	4	4	4	3	0.35633	0	2	0.35633	0	0	0	4	3	0.237553	3	1	0.35633	0	0	1	1	0	31.3065
Ibicaraí	0	0	0	3.10838	3.10838	0	0	0	1.55419	0	0	0	3	4	0	0	3	0	0	0	1	0	1	1	20.771
Ibicoara	0	0	2.4261	2.4261	2.4261	0	0	0	2	0	0	0	0	2.4261	1.81958	0.0943033	1.81958	0	0.141455	0	0	0.606525	0.606525	0	16.7924
Ibicuí	0	0	0	3.19539	3.19539	0	0	0	1.59769	0	0	0	3	4	0	0	3	0	0	0	1	0	1	1	20.9885
Ibipeba	10	0	4	4	4	3	0	0	2	0	0	2	0	4	3	0	3	0	3	0	0	1	1	0	44
Ibipitanga	0	0	4	4	4	3	0	0	2	0	0	0	0	4	3	0	3	0	3	0	0	1	1	0	32
Ibiquera	0	0	4	4	4	0	0	0	2	0	0	0	0.001	4	3	1.96758	3	0	2.95137	0	0	1	1	0	30.9199
Ibirapitanga	0	0	0	0	0	0	0	0	0	0	0	0	3	4	0	0	3	0	0	0	1	0	1	1	13
Ibirapuã	0	0	0	0	0	0	0	0	0	0	0	0	3	4	0	0	3	0	0	0	1	0	1	1	13
Ibirataia	0	0	0	0	0	0	0	0	0	0	0	0	3	4	0	0	3	0	0	0	1	0	1	1	13
Ibitiara	0	0	4	4	4	3	0	0	2	0	0	0	0	4	3	0	3	0	3	0	0	1	1	0	32
Ibititá	0	0	4	4	4	0	0	0	2	0	0	2	0	4	3	0	3	0	3	0	0	1	1	0	31
Ibotirama	0	0	4	4	4	3	0	0	2	0	0	0	0	4	3	0.958759	3	0	1.43814	0	0	1	1	0	31.3969
Ichu	0	0	4	4	4	0	0	0	2	0	0	0	0.001	4	3	0	3	0	0	0	0	1	1	0	26.001
Igaporã	0	0	4	4	4	3	0.983202	0	2	0.983202	0	0	0	4	3	0.655468	3	1	0.983202	0	0	1	1	0	33.6051
Igrapiúna	0	0	0	0	0	0	0	0	0	0	0	0	2.53019	3.37388	0	0	2.53041	0	0	0	0.843396	0	0.843396	0.843396	10.9647
Iguaí	0	0	0	0.880845	0.880845	0	0	0	0.440423	0	0	0	3	4	0	0	3	0	0	0	1	0	1	1	15.2021
Ilhéus	0	0	0	0	0	0	0	0	0	0	0	0	3	4	0	0	3	0	0	0	1	0	1	1	13
Inhambupe	0	0	3.19859	4	4	0	0	0	2	0	0	0	0.601054	4	2.39895	0	3	0	0	0	0.200351	0.799649	1	0.200351	25.3989
Ipecaetá	0	0	2.30003	4	4	0	0	0	2	0	0	0	1.27497	4	1.72503	0	3	0	0	0	0.424992	0.575008	1	0.424992	24.725
Ipiaú	0	0	0	1.3941	1.3941	0	0	0	0.697051	0	0	0	3	4	0	0	3	0	0	0	1	0	1	1	16.4853
Ipirá	0	0	4	4	4	0	0	0	2	0	0	0	0.001	4	3	0	3	0	0	0	0	1	1	0	26.001
Ipupiara	0	0	3.09852	3.09852	3.09852	3	0	0	2	0	0	2	0	3.09852	2.32389	0	2.32389	0	2.32389	0	0	0.774629	0.774629	0	27.915
Irajuba	0	0	0.329561	4	4	0	0	0	2	0	0	0	2.75283	4	0.24717	0	3	0	0	0	0.91761	0.0823901	1	0.91761	23.2472
Iramaia	0	0	4	4	4	0	0	0	2	0	0	0	0	4	3	0.219258	3	0	0.328888	0	0	1	1	0	26.5481
Iraquara	0	0	3.51683	3.51683	3.51683	3	0	0	2	0	0	0	0.001	3.51683	2.63763	0.132426	2.63763	0	0.198639	0	0	0.879209	0.879209	0	26.4331
Irará	0	0	1.48119	4	4	0	0	0	2	0	0	0	1.8891	4	1.1109	0	3	0	0	0	0.629701	0.370299	1	0.629701	24.1109
Irecê	0	0	4	4	4	0	0	0	2	0	0	2	0	4	3	0	3	0	3	0	0	1	1	0	31
Itabela	0	0	0	0	0	0	0	0	0	0	0	0	3	4	0	0	3	0	0	0	1	0	1	1	13
Itaberaba	0	0	4	4	4	0	0	0	2	0	0	0	0.001	4	3	0.240938	3	0	0.361408	0	0	1	1	0	26.6033
Itabuna	0	0	0	0.158003	0.158003	0	0	0	0.0790016	0	0	0	3	4	0	0	3	0	0	0	1	0	1	1	13.395
Itacaré	0	0	0	0	0	0	0	0	0	0	0	0	3	4	0	0	3	0	0	0	1	0	1	1	13
Itaeté	0	0	4	4	4	0	0	0	2	0	0	0	0.001	4	3	0.989265	3	0	1.4839	0	0	1	1	0	28.4742
Itagi	0	0	0	0.945244	0.945244	0	0	0	0.472622	0	0	0	3	4	0	0	3	0	0	0	1	0	1	1	15.3631
Itagibá	0	0	0	3.95795	3.95795	0	0	0	1.97897	0	0	0	3	4	0	0	3	0	0	0	1	0	1	1	22.8949
Itagimirim	0	0	0	1.4147	1.4147	0	1.06102	0	0.70735	0	0	0	3	4	0	0	3	0	0	0	1	0	1	1	17.5978
Itaguaçu da Bahia	10	0	4	4	4	0	0	0	2	0	0	2	0	4	3	0.00377492	3	0	0.00566238	0	0	1	1	0	38.0094
Itaju do Colônia	0	0	0	2.32121	2.32121	0	1.74091	0	1.1606	0	0	0	3	4	0	0	3	0	0	0	1	0	1	1	20.5439
Itajuípe	0	0	0	0	0	0	0	0	0	0	0	0	3	4	0	0	3	0	0	0	1	0	1	1	13
Itamaraju	0	0	0	0.0842033	0.0842033	0	0.0631524	0	0.0421016	0	0	0	3	4	0	0	3	0	0	0	1	0	1	1	13.2737
Itamari	0	0	0	0	0	0	0	0	0	0	0	0	3	4	0	0	3	0	0	0	1	0	1	1	13
Itambé	0	0	0	2.51915	2.51915	0	1.88936	0	1.25957	0	0	0	3	4	0	0	3	0	0	0	1	0	1	1	21.1872
Itanagra	0	0	0	0	0	0	0	0	0	0	0	0	3	4	0	0	3	0	0	0	1	0	1	1	13
Itanhém	0	0	0	2.59203	2.59203	0	1.94402	0	1.29601	0	0	0	3	4	0	0	3	0	0	0	1	0	1	1	21.4241
Itaparica	0	0	0	0	0	0	0	0	0	0	0	0	2.97051	3.96068	0	0	2.97051	0	0	0	0.99017	0	0.99017	0.99017	12.8722
Itapé	0	0	0	2.63079	2.63079	0	0	0	1.3154	0	0	0	3	4	0	0	3	0	0	0	1	0	1	1	19.577
Itapebi	0	0	0	3.26399	3.26399	0	2.44799	0	1.632	0	0	0	3	4	0	0	3	0	0	0	1	0	1	1	23.608
Itapetinga	0	0	0	4	4	0	3	0	2	0	0	0	3	4	0	0	3	0	0	0	1	0	1	1	26
Itapicuru	0	0	4	4	4	0	0	0	2	0	0	0	0	4	3	0	3	0	0	0	0	1	1	0	26
Itapitanga	0	0	0	0	0	0	0	0	0	0	0	0	3	4	0	0	3	0	0	0	1	0	1	1	13
Itaquara	0	0	0	2.40177	2.40177	0	0	0	1.20089	0	0	0	3	4	0	0	3	0	0	0	1	0	1	1	19.0044
Itarantim	0	0	0	4	4	0	3	0	2	0	0	0	3	4	0	0	3	0	0	0	1	0	1	1	26
Itatim	0	0	3.98468	4	4	0	0	0	2	0	0	0	0.01149	4	2.98851	0	3	0	0	0	0.00382999	0.99617	1	0.00382999	25.9885
Itiruçu	0	0	0	4	4	0	0	0	2	0	0	0	3	4	0	0	3	0	0	0	1	0	1	1	23
Itiúba	0	0	4	4	4	0	0	0	2	0	0	0	0.001	4	3	0	3	0	3	0	0	1	1	0	29.001
Itororó	0	0	0	3.65071	3.65071	0	2.73804	0	1.82536	0	0	0	3	4	0	0	3	0	0	0	1	0	1	1	24.8648
Ituaçu	0	0	4	4	4	0	0	0	2	0	0	0	0	4	3	0	3	1	0	0	0	1	1	0	27
Ituberá	0	0	0	0	0	0	0	0	0	0	0	0	2.89348	3.85797	0	0	2.89348	0	0	0	0.964493	0	0.964493	0.964493	12.5384
Iuiú	0	0	4	4	4	3	3	0	0	3	0	0	0	4	3	2	3	1	3	0	0	1	1	0	39
Jaborandi	0	0	0.23234	4	4	0.174255	0	2.82575	0	0	0	0	0	4	0.174255	2	3	0	3	0	0	1	1	0	25.4066
Jacaraci	0	0	3.99318	4	4	0	0.00511516	0	2	0	0	0	0.00511501	4	2.99488	1.01435e-07	3	0.998295	1.52152e-07	0	0.001705	0.998295	1	0.001705	26.9983
Jacobina	0	0	4	4	4	0	0	0	2	0	0	0	0.001	4	3	0.570414	3	0	0.855621	0	0	1	1	0	27.427
Jaguaquara	0	0	0	2.44863	2.44863	0	0	0	1.22431	0	0	0	3	4	0	0	3	0	0	0	1	0	1	1	19.1216
Jaguarari	0	0	4	4	4	0	0	0	2	0	0	0	0.001	4	3	0	3	0	3	0	0	1	1	0	29.001
Jaguaripe	0	0	0	0	0	0	0	0	0	0	0	0	2.6006	3.71157	0	0	2.78368	0	0	0	0.866866	0	0.866866	0.866866	11.6965
Jandaíra	0	0	0.150376	0.150376	4	0	0	0	2	0	0	0	2.88722	4	0.112782	0	3	0	0	0	0.962406	0.037594	1	0.962406	19.2632
Jequié	0	0	2.0185	2.91826	2.91826	0	0	0	1.45913	0	0	0	1.48612	4	1.51388	0	3	0	0	0	0.495374	0.504626	1	0.495374	21.8095
Jeremoabo	0	0	4	4	4	0	0	0	2	0	0	0	0	4	3	0	3	0	0	0	0	1	1	0	26
Jiquiriçá	0	0	0	0	0	0	0	0	0	0	0	0	3	4	0	0	3	0	0	0	1	0	1	1	13
Jitaúna	0	0	0	0.0769623	0.0769623	0	0	0	0.0384812	0	0	0	3	4	0	0	3	0	0	0	1	0	1	1	13.1924
João Dourado	0	0	4	4	4	0	0	0	2	0	0	2	0	4	3	0	3	0	3	0	0	1	1	0	31
Juazeiro	0	0	4	4	4	0	0	0	2	0	2	0	0	4	3	0	3	0	3	3	0	1	1	0	34
Jucuruçu	0	0	0	1.87294	1.87294	0	1.40471	0	0.936472	0	0	0	3	4	0	0	3	0	0	0	1	0	1	1	19.0871
Jussara	0	0	4	4	4	0	0	0	2	0	0	2	0	4	3	0	3	0	3	0	0	1	1	0	31
Jussari	0	0	0	0.285194	0.285194	0	0	0	0.142597	0	0	0	3	4	0	0	3	0	0	0	1	0	1	1	13.713
Jussiape	0	5	4	4	4	0	0	0	2	0	0	0	0	4	3	0.14432	3	0	0.21648	0	0	1	1	0	31.3608
Lafaiete Coutinho	0	0	1.20731	4	4	0	0	0	2	0	0	0	2.09452	4	0.905485	0	3	0	0	0	0.698172	0.301828	1	0.698172	23.9055
Lagoa Real	0	0	4	4	4	3	0.886568	0	2	0	0	0	0	4	3	0.591045	3	1	0.886568	0	0	1	1	0	32.3642
Laje	0	0	0	0	0	0	0	0	0	0	0	0	3	4	0	0	3	0	0	0	1	0	1	1	13
Lajedão	0	0	0	0	0	0	0	0	0	0	0	0	3	4	0	0	3	0	0	0	1	0	1	1	13
Lajedinho	0	0	4	4	4	0	0	0	2	0	0	0	0.001	4	3	2	3	0	3	0	0	1	1	0	31.001
Lajedo do Tabocal	0	0	0.125846	4	4	0	0	0	2	0	0	0	2.90562	4	0.0943847	0	3	0	0	0	0.968538	0.0314616	1	0.968538	23.0944
Lamarão	0	0	2.96828	4	4	0	0	0	2	0	0	0	0.77379	4	2.22621	0	3	0	0	0	0.25793	0.74207	1	0.25793	25.2262
Lapão	0	0	4	4	4	0	0	0	2	0	0	2	0	4	3	0	3	0	3	0	0	1	1	0	31
Lauro de Freitas	0	0	0	0	0	0	0	0	0	0	0	0	2.26204	4	0	0	3	0	0	0	0.754012	0	0.754012	0.754012	11.5241
Lençóis	0	0	3.83763	3.83763	3.83763	3	0	0	2	0	0	0	0.001	3.83763	2.87822	1.43433	2.87822	0	2.1515	0	0	0.959408	0.959408	0	31.6126
Licínio de Almeida	0	0	4	4	4	3	0.00358334	0	2	0.00358334	0	0	0	4	3	0.0023889	3	1	0.00358334	0	0	1	1	0	30.0131
Livramento de Nossa Senhora	0	0	4	4	4	0	1.62777	0	2	0	0	0	0	4	3	1.08518	3	1	1.62777	0	0	1	1	0	31.3407
Luís Eduardo Magalhães	0	0	0	4	4	0	0	3	0	0	0	0	0	4	0	2	3	0	3	0	0	1	1	0	25
Macajuba	0	0	4	4	4	0	0	0	2	0	0	0	0.001	4	3	0.697299	3	0	1.04595	0	0	1	1	0	27.7442
Macarani	0	0	0	2.76154	2.76154	0	2.07115	0	1.38077	0	0	0	3	4	0	0	3	0	0	0	1	0	1	1	21.975
Macaúbas	0	0	4	4	4	3	0.69155	0	2	0	0	0	0	4	3	0.461034	3	1	0.69155	0	0	1	1	0	31.8441
Macururé	0	0	4	4	4	0	0	0	2	0	2	0	0	4	3	0	3	0	0	3	0	1	1	0	31
Madre de Deus	0	0	0	0	0	0	0	0	0	0	0	0	3	4	0	0	3	0	0	0	1	0	1	1	13
Maetinga	0	0	4	4	4	0	0	0	2	0	0	0	0	4	3	0	3	1	0	0	0	1	1	0	27
Maiquinique	0	0	0	4	4	0	3	0	2	0	0	0	3	4	0	0	3	0	0	0	1	0	1	1	26
Mairi	0	0	4	4	4	0	0	0	2	0	0	0	0.001	4	3	0.543702	3	0	0.815553	0	0	1	1	0	27.3603
Malhada	0	0	4	4	4	3	2.99982	0	0	2.99982	0	0	0	4	3	1.99988	3	1	2.99982	0	0	1	1	0	38.9993
Malhada de Pedras	0	0	4	4	4	0	0	0	2	0	0	0	0	4	3	0	3	1	0	0	0	1	1	0	27
Manoel Vitorino	0	0	3.79282	4	4	0	0	0	2	0	0	0	0.155381	4	2.84462	0	3	0	0	0	0.0517938	0.948206	1	0.0517938	25.8446
Mansidão	0	0	1.10304	4	4	0	0	0	0	0	0	0	0	4	0.82728	2	3	0	3	0	0	1	1	0	23.9303
Maracás	0	0	2.85727	4	4	0	0	0	2	0	0	0	0.857045	4	2.14295	0	3	0	0	0	0.285682	0.714318	1	0.285682	25.143
Maragogipe	0	0	0	0.456972	0.456972	0	0	0	0.228486	0	0	0	2.61348	3.48464	0	0	2.61348	0	0	0	0.871159	0	0.871159	0.871159	12.4675
Maraú	0	0	0	0	0	0	0	0	0	0	0	0	2.67319	3.92217	0	0	2.94163	0	0	0	0.891062	0	0.891062	0.891062	12.2102
Marcionílio Souza	0	0	4	4	4	0	0	0	2	0	0	0	0.001	4	3	0	3	0	0	0	0	1	1	0	26.001
Mascote	0	0	0	0	0	0	0	0	0	0	0	0	3	4	0	0	3	0	0	0	1	0	1	1	13
Mata de São João	0	0	0	0	0	0	0	0	0	0	0	0	2.96113	4	0	0	3	0	0	0	0.987042	0	0.987042	0.987042	12.9223
Matina	0	0	4	4	4	3	0.417258	0	2	0.417258	0	0	0	4	3	0.278172	3	1	0.417258	0	0	1	1	0	31.5299
Medeiros Neto	0	0	0	0.869186	0.869186	0	0.65189	0	0.434593	0	0	0	3	4	0	0	3	0	0	0	1	0	1	1	15.8249
Miguel Calmon	0	0	4	4	4	0	0	0	2	0	0	0	0.001	4	3	1.37899	3	0	2.06848	0	0	1	1	0	29.4485
Milagres	0	0	1.86859	4	4	0	0	0	2	0	0	0	1.59856	4	1.40144	0	3	0	0	0	0.532853	0.467147	1	0.532853	24.4014
Mirangaba	0	0	4	4	4	0	0	0	2	0	0	0	0.001	4	3	0.0131975	3	0	0.0197963	0	0	1	1	0	26.034
Mirante	0	0	4	4	4	0	0	0	2	0	0	0	0.001	4	3	0	3	0	0	0	0.001	1	1	0.001	26.003
Monte Santo	0	0	4	4	4	0	0	0	2	0	0	0	0.001	4	3	0	3	0	3	0	0	1	1	0	29.001
Morpará	0	0	4	4	4	3	0	0	2	0	0	2	0	4	3	0.0216079	3	0	0.0324119	0	0	1	1	0	31.054
Morro do Chapéu	0	0	4	4	4	3	0	0	2	0	0	2	0.001	4	3	0.676381	3	0	1.01457	0	0	1	1	0	32.692
Mortugaba	0	0	4	4	4	0	0.001	0	2	0	0	0	0.001	4	3	0.001	3	1	0	0	0.001	1	1	0.001	27.005
Mucugê	0	0	3.20491	3.20491	3.20491	3	0	0	2	0	0	0	0	3.20491	2.40368	0.000295168	2.40368	0	0.000442751	0	0	0.801228	0.801228	0	24.2302
Mucuri	0	0	0	0	0	0	0	0	0	0	0	0	3	4	0	0	3	0	0	0	1	0	1	1	13
Mulungu do Morro	0	0	4	4	4	3	0	0	2	0	0	2	0.001	4	3	0.975347	3	0	1.46302	0	0	1	1	0	33.4394
Mundo Novo	0	0	4	4	4	0	0	0	2	0	0	0	0.001	4	3	1.99356	3	0	2.99035	0	0	1	1	0	30.9849
Muniz Ferreira	0	0	0	0	0	0	0	0	0	0	0	0	3	4	0	0	3	0	0	0	1	0	1	1	13
Muquém de São Francisco	0	0	2.55159	4	4	1.91369	0	0	0	0	0	0	0	4	1.91369	2	3	0	3	0	0	1	1	0	28.379
Muritiba	0	0	0	4	4	0	0	0	2	0	0	0	3	4	0	0	3	0	0	0	1	0	1	1	23
Mutuípe	0	0	0	0	0	0	0	0	0	0	0	0	3	4	0	0	3	0	0	0	1	0	1	1	13
Nazaré	0	0	0	0	0	0	0	0	0	0	0	0	3	4	0	0	3	0	0	0	1	0	1	1	13
Nilo Peçanha	0	0	0	0	0	0	0	0	0	0	0	0	2.59144	3.45525	0	0	2.59144	0	0	0	0.863813	0	0.863813	0.863813	11.2296
Nordestina	0	0	4	4	4	0	0	0	2	0	0	0	0	4	3	0	3	0	3	0	0	1	1	0	29
Nova Canaã	0	0	0	0.0108176	0.0108176	0	0	0	0.00540878	0	0	0	3	4	0	0	3	0	0	0	1	0	1	1	13.027
Nova Fátima	0	0	4	4	4	0	0	0	2	0	0	0	0.001	4	3	0	3	0	0	0	0	1	1	0	26.001
Nova Ibiá	0	0	0	0	0	0	0	0	0	0	0	0	3	4	0	0	3	0	0	0	1	0	1	1	13
Nova Itarana	0	0	2.58807	4	4	0	0	0	2	0	0	0	1.05894	4	1.94106	0	3	0	0	0	0.352981	0.647019	1	0.352981	24.9411
Nova Redenção	0	0	4	4	4	0	0	0	2	0	0	0	0	4	3	1.99406	3	0	2.99109	0	0	1	1	0	30.9851
Nova Soure	0	0	4	4	4	0	0	0	2	0	0	0	0	4	3	0	3	0	0	0	0	1	1	0	26
Nova Viçosa	0	0	0	0	0	0	0	0	0	0	0	0	2.91623	3.88831	0	0	2.91623	0	0	0	0.972078	0	0.972078	0.972078	12.637
Novo Horizonte	10	0	4	4	4	3	0	0	2	0	0	0	0	4	3	0	3	0	3	0	0	1	1	0	42
Novo Triunfo	0	0	4	4	4	0	0	0	2	0	0	0	0	4	3	0	3	0	0	0	0	1	1	0	26
Olindina	0	0	4	4	4	0	0	0	2	0	0	0	0	4	3	0	3	0	0	0	0	1	1	0	26
Oliveira dos Brejinhos	0	0	4	4	4	3	0	0	2	0	0	0	0	4	3	0.001	3	0	3	0	0	1	1	0	32.001
Ouriçangas	0	0	0.134789	4	4	0	0	0	2	0	0	0	2.89891	4	0.101091	0	3	0	0	0	0.966303	0.0336972	1	0.966303	23.1011
Ourolândia	0	0	4	4	4	0	0	0	2	0	0	0	0.001	4	3	0	3	0	3	0	0	1	1	0	29.001
Palmas de Monte Alto	0	0	4	4	4	3	1.08225	0	2	1.08225	0	0	0	4	3	0.721497	3	1	1.08225	0	0	1	1	0	33.9682
Palmeiras	0	0	3.92025	3.92025	3.92025	3	0	0	2	0	0	0	0.001	3.92025	2.94019	0	2.94019	0	2.94019	0	0	0.980062	0.980062	0	31.4627
Paramirim	0	0	4	4	4	3	0	0	2	0	0	0	0	4	3	1.46359	3	1	2.19539	0	0	1	1	0	33.659
Paratinga	10	0	4	4	4	3	0	0	2	0	0	0	0	4	3	0.398573	3	0	0.597859	0	0	1	1	0	39.9964
Paripiranga	0	0	4	4	4	0	0	0	2	0	0	0	0	4	3	0	3	0	0	0	0	1	1	0	26
Pau Brasil	0	0	0	1.33694	1.33694	0	1.0027	0	0.668469	0	0	0	3	4	0	0	3	0	0	0	1	0	1	1	17.3451
Paulo Afonso	0	0	4	4	4	0	0	0	2	0	2	0	0	4	3	0	3	0	0	3	0	1	1	0	31
Pé de Serra	0	0	4	4	4	0	0	0	2	0	0	0	0.001	4	3	0	3	0	0	0	0	1	1	0	26.001
Pedrão	0	0	0	3.95174	3.95174	0	0	0	1.97587	0	0	0	3	4	0	0	3	0	0	0	1	0	1	1	22.8794
Pedro Alexandre	0	0	4	4	4	0	0	0	2	0	0	0	0	4	3	0	3	0	0	0	0	1	1	0	26
Piatã	0	0	1.98871	1.98871	1.98871	3	0	0	2	0	0	0	0	1.98871	1.49153	0	1.49153	0	1.49153	0	0	0.497177	0.497177	0	18.4238
Pilão Arcado	0	0	2.46243	4	4	0	0	0	0	0	0.911564	0	0	4	1.84682	1.08844	3	0	1.63265	1.84682	0	1	1	0	26.7887
Pindaí	0	0	4	4	4	3	0.122374	0	2	0.122374	0	0	0.001	4	3	0.0815826	3	1	0.122374	0	0	1	1	0	30.4497
Pindobaçu	0	0	4	4	4	0	0	0	2	0	0	0	0.001	4	3	0	3	0	3	0	0	1	1	0	29.001
Pintadas	0	0	4	4	4	0	0	0	2	0	0	0	0.001	4	3	0	3	0	0	0	0	1	1	0	26.001
Piraí do Norte	0	0	0	0	0	0	0	0	0	0	0	0	3	4	0	0	3	0	0	0	1	0	1	1	13
Piripá	0	0	3.51445	4	4	0	0.36416	0	2	0	0	0	0.36416	4	2.63584	0	3	0.878613	0	0	0.121387	0.878613	1	0.121387	26.8786
Piritiba	0	0	4	4	4	0	0	0	2	0	0	0	0.001	4	3	1.97825	3	0	2.96738	0	0	1	1	0	30.9466
Planaltino	0	0	3.43634	4	4	0	0	0	2	0	0	0	0.422745	4	2.57725	0	3	0	0	0	0.140915	0.859085	1	0.140915	25.5773
Planalto	0	0	0.476716	2.30155	2.30155	0	0	0	1.15078	0	0	0	2.64246	4	0.357537	0	3	0	0	0	0.880821	0.119179	1	0.880821	19.1114
Poções	0	0	0.458702	2.8194	2.8194	0	0	0	1.4097	0	0	0	2.65597	4	0.344027	0	3	0	0	0	0.885324	0.114676	1	0.885324	20.3925
Pojuca	0	0	0	0	0	0	0	0	0	0	0	0	3	4	0	0	3	0	0	0	1	0	1	1	13
Ponto Novo	0	0	4	4	4	0	0	0	2	0	0	0	0	4	3	0	3	0	3	0	0	1	1	0	29
Porto Seguro	0	0	0	0	0	0	0	0	0	0	0	0	3	4	0	0	3	0	0	0	1	0	1	1	13
Potiraguá	0	0	0	2.91162	2.91162	0	2.18371	0	1.45581	0	0	0	3	4	0	0	3	0	0	0	1	0	1	1	22.4628
Prado	0	0	0	0	0	0	0	0	0	0	0	0	3	4	0	0	3	0	0	0	1	0	1	1	13
Presidente Dutra	0	0	4	4	4	0	0	0	2	0	0	2	0	4	3	0	3	0	3	0	0	1	1	0	31
Presidente Jânio Quadros	0	0	4	4	4	0	0	0	2	0	0	0	0	4	3	0	3	1	0	0	0	1	1	0	27
Presidente Tancredo Neves	10	0	0	0	0	0	0	0	0	0	0	0	3	4	0	0	3	0	0	0	1	0	1	1	23
Queimadas	0	0	4	4	4	0	0	0	2	0	0	0	0	4	3	0	3	0	3	0	0	1	1	0	29
Quijingue	0	0	4	4	4	0	0	0	2	0	0	0	0.001	4	3	0	3	0	3	0	0	1	1	0	29.001
Quixabeira	0	0	4	4	4	0	0	0	2	0	0	0	0	4	3	0	3	0	0	0	0	1	1	0	26
Rafael Jambeiro	0	0	3.57398	4	4	0	0	0	2	0	0	0	0.319519	4	2.68048	0	3	0	0	0	0.106506	0.893494	1	0.106506	25.6805
Remanso	0	0	4	4	4	0	0	0	0	0	2	0	0	4	3	0	3	0	3	3	0	1	1	0	32
Retirolândia	0	0	4	4	4	0	0	0	2	0	0	0	0.001	4	3	0	3	0	0	0	0	1	1	0	26.001
Riachão das Neves	0	0	0	4	4	0	0	3	0	0	0	0	0	4	0.001	2	3	0	3	0	0	1	1	0	25.001
Riachão do Jacuípe	0	0	3.37033	4	4	0	0	0	2	0	0	0	0.472256	4	2.52774	0	3	0	0	0	0.157419	0.842581	1	0.157419	25.5277
Riacho de Santana	0	0	4	4	4	3	1.18778	0	2	1.18778	0	0	0	4	3	0.791856	3	1	1.18778	0	0	1	1	0	34.3552
Ribeira do Amparo	0	0	4	4	4	0	0	0	2	0	0	0	0	4	3	0	3	0	0	0	0	1	1	0	26
Ribeira do Pombal	0	0	4	4	4	0	0	0	2	0	0	0	0	4	3	0	3	0	0	0	0	1	1	0	26
Ribeirão do Largo	0	0	0	2.11552	2.11552	0	1.58664	0	1.05776	0	0	0	3	4	0	0	3	0	0	0	1	0	1	1	19.8754
Rio de Contas	0	0	3.98841	3.98841	3.98841	0	0	0	2	0	0	0	0	3.98841	2.9913	0.607769	2.9913	0.997101	0.911653	0	0	0.997101	0.997101	0	28.447
Rio do Antônio	0	0	4	4	4	0	0	0	2	0	0	0	0	4	3	0	3	1	0	0	0	1	1	0	27
Rio do Pires	0	0	4	4	4	3	0	0	2	0	0	0	0	4	3	0	3	1	3	0	0	1	1	0	33
Rio Real	0	0	3.54289	3.6089	4	0	0	0	2	0	0	0	0.342836	4	2.65716	0	3	0	0	0	0.114279	0.885721	1	0.114279	25.2661
Rodelas	0	0	4	4	4	0	0	0	2	0	2	0	0	4	3	0	3	0	0	3	0	1	1	0	31
Ruy Barbosa	0	0	4	4	4	0	0	0	2	0	0	0	0.001	4	3	1.77356	3	0	2.66034	0	0	1	1	0	30.4349
Salinas da Margarida	0	0	0	0	0	0	0	0	0	0	0	0	2.99445	3.9926	0	0	2.99445	0	0	0	0.998149	0	0.998149	0.998149	12.9759
Salvador	0	5	0	0	0	0	0	0	0	0	0	0	2.6094	3.5165	0	0	2.63738	0	0	0	0.869801	0	0.869801	0.869801	16.3727
Santa Bárbara	0	0	3.65792	4	4	0	0	0	2	0	0	0	0.256563	4	2.74344	0	3	0	0	0	0.0855209	0.914479	1	0.0855209	25.7434
Santa Brígida	0	0	4	4	4	0	0	0	2	0	0	0	0	4	3	0	3	0	0	0	0	1	1	0	26
Santa Cruz Cabrália	0	0	0	0	0	0	0	0	0	0	0	0	2.67841	4	0	0	3	0	0	0	0.892804	0	0.892804	0.892804	12.3568
Santa Cruz da Vitória	0	0	0	2.79812	2.79812	0	0	0	1.39906	0	0	0	3	4	0	0	3	0	0	0	1	0	1	1	19.9953
Santa Inês	0	0	0	3.9866	3.9866	0	0	0	1.9933	0	0	0	3	4	0	0	3	0	0	0	1	0	1	1	22.9665
Santa Luzia	0	0	0	0	0	0	0	0	0	0	0	0	3	4	0	0	3	0	0	0	1	0	1	1	13
Santa Maria da Vitória	0	0	2.85673	4	4	2.14254	0	0	0	0	0	0	0	4	2.14254	2	3	0	3	0	0	1	1	0	29.1418
Santa Rita de Cássia	0	0	1.01536	4	4	0	0	0	0	0	0	0	0	4	0.761524	2	3	0	3	0	0	1	1	0	23.7769
Santa Teresinha	0	0	2.43447	4	4	0	0	0	2	0	0	0	1.17415	4	1.82585	0	3	0	0	0	0.391383	0.608617	1	0.391383	24.8259
Santaluz	0	0	4	4	4	0	0	0	2	0	0	0	0.001	4	3	0	3	0	0	0	0	1	1	0	26.001
Santana	0	0	0.98987	4	4	0.742403	0	0	0	0	0	0	0	4	0.742403	2	3	0	3	0	0	1	1	0	24.4747
Santanópolis	0	0	4	4	4	0	0	0	2	0	0	0	0.001	4	3	0	3	0	0	0	0.001	1	1	0.001	26.003
Santo Amaro	0	0	0.116494	0.879675	0.879675	0	0	0	0.439837	0	0	0	2.57092	3.54439	0.0873707	0	2.65829	0	0	0	0.856974	0.0291236	0.886098	0.856974	13.8058
Santo Antônio de Jesus	0	0	0	0	0	0	0	0	0	0	0	0	3	4	0	0	3	0	0	0	1	0	1	1	13
Santo Estêvão	0	0	3.37849	4	4	0	0	0	2	0	0	0	0.46613	4	2.53387	0	3	0	0	0	0.155377	0.844623	1	0.155377	25.5339
São Desidério	0	0	0	4	4	0.001	0	3	0	0	0	0	0	4	0.001	2	3	0	3	0	0	1	1	0	25.002
São Domingos	0	0	4	4	4	0	0	0	2	0	0	0	0.001	4	3	0	3	0	0	0	0	1	1	0	26.001
São Felipe	0	0	0	2.17961	2.17961	0	0	0	1.0898	0	0	0	3	4	0	0	3	0	0	0	1	0	1	1	18.449
São Félix	0	0	0	3.85568	3.85568	0	0	0	1.92784	0	0	0	3	4	0	0	3	0	0	0	1	0	1	1	22.6392
São Félix do Coribe	0	0	3.48337	4	4	2.61253	0	0	0	3	0	0	0	4	2.61253	2	3	0.870843	3	0	0	1	1	0	34.5793
São Francisco do Conde	0	0	0	0	0	0	0	0	0	0	0	0	2.08309	2.77745	0	0	2.08309	0	0	0	0.694364	0	0.694364	0.694364	9.02673
São Gabriel	0	0	4	4	4	0	0	0	2	0	0	2	0	4	3	0	3	0	3	0	0	1	1	0	31
São Gonçalo dos Campos	0	0	0.565516	4	4	0	0	0	2	0	0	0	2.57586	4	0.424137	0	3	0	0	0	0.858621	0.141379	1	0.858621	23.4241
São José da Vitória	0	0	0	0	0	0	0	0	0	0	0	0	3	4	0	0	3	0	0	0	1	0	1	1	13
São José do Jacuípe	0	0	4	4	4	0	0	0	2	0	0	0	0.001	4	3	0	3	0	0	0	0	1	1	0	26.001
São Miguel das Matas	0	0	0	0.0240347	0.0240347	0	0	0	0.0120173	0	0	0	3	4	0	0	3	0	0	0	1	0	1	1	13.0601
São Sebastião do Passé	0	0	0	0	0	0	0	0	0	0	0	0	3	4	0	0	3	0	0	0	1	0	1	1	13
Sapeaçu	0	0	0	4	4	0	0	0	2	0	0	0	3	4	0	0	3	0	0	0	1	0	1	1	23
Sátiro Dias	0	0	4	4	4	0	0	0	2	0	0	0	0.001	4	3	0	3	0	0	0	0	1	1	0	26.001
Saubara	0	0	0	0	0	0	0	0	0	0	0	0	0.649497	0.865996	0	0	0.649497	0	0	0	0.216499	0	0.216499	0.216499	2.81449
Saúde	0	0	4	4	4	0	0	0	2	0	0	0	0.001	4	3	0.157198	3	0	0.235797	0	0	1	1	0	26.394
Seabra	0	0	2.66132	2.66132	2.66132	3	0	0	2	0	0	0	0.001	2.66132	1.99599	0	1.99599	0	1.99599	0	0	0.66533	0.66533	0	22.9649
Sebastião Laranjeiras	0	0	4	4	4	3	1.41023	0	2	1.41023	0	0	0	4	3	0.940151	3	1	1.41023	0	0	1	1	0	35.1708
Senhor do Bonfim	0	0	4	4	4	0	0	0	2	0	0	0	0.001	4	3	0	3	0	3	0	0	1	1	0	29.001
Sento Sé	0	0	4	4	4	0	0	0	2	0	1.99497	0	0	4	3	0.00503114	3	0	0.00754672	3	0	1	1	0	31.0075
Serra do Ramalho	0	0	3.61118	4	4	2.70838	0	0	0	2.86794	0	0	0	4	2.70838	1.91196	3	0.902794	2.86794	0	0	1	1	0	34.5786
Serra Dourada	0	0	2.61561	4	4	1.96171	0	0	0	0	0	0	0	4	1.96171	2	3	0	3	0	0	1	1	0	28.539
Serra Preta	0	0	1.53035	4	4	0	0	0	2	0	0	0	1.85224	4	1.14776	0	3	0	0	0	0.617414	0.382586	1	0.617414	24.1478
Serrinha	0	0	1.03073	4	4	0	0	0	2	0	0	0	2.22695	4	0.773047	0	3	0	0	0	0.742318	0.257682	1	0.742318	23.773
Serrolândia	0	0	4	4	4	0	0	0	2	0	0	0	0	4	3	0	3	0	0	0	0	1	1	0	26
Simões Filho	0	0	0	0	0	0	0	0	0	0	0	0	3	4	0	0	3	0	0	0	1	0	1	1	13
Sítio do Mato	0	0	2.53109	4	4	1.89832	0	0	0	0	0	0	0	4	1.89832	2	3	0	3	0	0	1	1	0	28.3277
Sítio do Quinto	0	0	4	4	4	0	0	0	2	0	0	0	0	4	3	0	3	0	0	0	0	1	1	0	26
Sobradinho	0	0	4	4	4	0	0	0	2	0	2	0	0	4	3	0	3	0	3	3	0	1	1	0	34
Souto Soares	0	0	3.99302	3.99302	3.99302	3	0	0	2	0	0	2	0	3.99302	2.99477	0.0145629	2.99477	0	0.0218443	0	0	0.998255	0.998255	0	30.9945
Tabocas do Brejo Velho	0	0	1.72469	4	4	1.29352	0	0	0	0	0	0	0	4	1.29352	2	3	0	3	0	0	1	1	0	26.3117
Tanhaçu	0	0	4	4	4	0	0	0	2	0	0	0	0	4	3	0	3	1	0	0	0	1	1	0	27
Tanque Novo	0	0	4	4	4	3	2.12274	0	2	0	0	0	0	4	3	1.41516	3	1	2.12274	0	0	1	1	0	35.6606
Tanquinho	0	0	1.81611	4	4	0	0	0	2	0	0	0	1.63791	4	1.36209	0	3	0	0	0	0.545971	0.454029	1	0.545971	24.3621
Taperoá	0	0	0	0	0	0	0	0	0	0	0	0	3	4	0	0	3	0	0	0	1	0	1	1	13
Tapiramutá	0	0	4	4	4	0	0	0	2	0	0	0	0.001	4	3	2	3	0	3	0	0	1	1	0	31.001
Teixeira de Freitas	0	0	0	0	0	0	0	0	0	0	0	0	3	4	0	0	3	0	0	0	1	0	1	1	13
Teodoro Sampaio	0	0	0	1.06867	1.06867	0	0	0	0.534334	0	0	0	3	4	0	0	3	0	0	0	1	0	1	1	15.6717
Teofilândia	0	0	3.44485	4	4	0	0	0	2	0	0	0	0.41636	4	2.58364	0	3	0	0	0	0.138787	0.861213	1	0.138787	25.5836
Teolândia	0	0	0	0	0	0	0	0	0	0	0	0	3	4	0	0	3	0	0	0	1	0	1	1	13
Terra Nova	0	0	0	0	0	0	0	0	0	0	0	0	3	4	0	0	3	0	0	0	1	0	1	1	13
Tremedal	10	0	1.9517	4	4	0	1.53623	0	2	0	0	0	1.53623	4	1.46377	0	3	0	0	0	0.512075	0.487925	1	0.512075	36
Tucano	0	0	4	4	4	0	0	0	2	0	0	0	0.001	4	3	0	3	0	3	0	0	1	1	0	29.001
Uauá	0	0	4	4	4	0	0	0	2	0	0	0	0	4	3	0	3	0	0	0	0	1	1	0	26
Ubaíra	0	0	0	1.12204	1.12204	0	0	0	0.561021	0	0	0	3	4	0	0	3	0	0	0	1	0	1	1	15.8051
Ubaitaba	0	0	0	0	0	0	0	0	0	0	0	0	3	4	0	0	3	0	0	0	1	0	1	1	13
Ubatã	0	0	0	0	0	0	0	0	0	0	0	0	3	4	0	0	3	0	0	0	1	0	1	1	13
Uibaí	0	0	4	4	4	0	0	0	2	0	0	2	0	4	3	0	3	0	3	0	0	1	1	0	31
Umburanas	0	0	4	4	4	0	0	0	2	0	0	0	0	4	3	0	3	0	3	0	0	1	1	0	29
Una	0	0	0	0	0	0	0	0	0	0	0	0	3	4	0	0	3	0	0	0	1	0	1	1	13
Urandi	0	0	3.85975	4	4	2.89481	0.105191	0	1.93401	0.0989778	0	0	0.00621327	4	2.89481	0.0659852	3	0.964936	0.0989778	0	0.00207109	0.997929	1	0.00207109	29.9257
Uruçuca	0	0	0	0	0	0	0	0	0	0	0	0	3	4	0	0	3	0	0	0	1	0	1	1	13
Utinga	0	0	4	4	4	0	0	0	2	0	0	0	0.001	4	3	2	3	0	3	0	0	1	1	0	31.001
Valença	0	0	0	0	0	0	0	0	0	0	0	0	2.70319	3.97665	0	0	2.98249	0	0	0	0.901062	0	0.901062	0.901062	12.3655
Valente	0	0	4	4	4	0	0	0	2	0	0	0	0.001	4	3	0	3	0	0	0	0	1	1	0	26.001
Várzea da Roça	0	0	4	4	4	0	0	0	2	0	0	0	0	4	3	0	3	0	0	0	0	1	1	0	26
Várzea do Poço	0	0	4	4	4	0	0	0	2	0	0	0	0	4	3	0	3	0	0	0	0	1	1	0	26
Várzea Nova	0	0	4	4	4	0	0	0	2	0	0	0	0.001	4	3	0.0614105	3	0	0.0921158	0	0	1	1	0	26.1545
Varzedo	0	0	0	0.0204249	0.0204249	0	0	0	0.0102125	0	0	0	3	4	0	0	3	0	0	0	1	0	1	1	13.0511
Vera Cruz	0	0	0	0	0	0	0	0	0	0	0	0	1.71816	2.29088	0	0	1.71816	0	0	0	0.57272	0	0.57272	0.57272	7.44537
Vereda	0	0	0	0.610465	0.610465	0	0.457849	0	0.305233	0	0	0	3	4	0	0	3	0	0	0	1	0	1	1	14.984
Vitória da Conquista	0	0	0.0032534	3.60222	3.60222	0	2.69923	0	1.80111	0	0	0	2.99756	4	0.00244005	0	3	0	0	0	0.999187	0.000813351	1	0.999187	24.7072
Wagner	0	0	4	4	4	0	0	0	2	0	0	0	0.001	4	3	2	3	0	3	0	0	1	1	0	31.001
Wanderley	0	0	2.9963	4	4	0	0	0	0	0	0	0	0	4	2.24723	2	3	0	3	0	0	1	1	0	27.2435
Wenceslau Guimarães	0	0	0	0	0	0	0	0	0	0	0	0	3	4	0	0	3	0	0	0	1	0	1	1	13
Xique-Xique	0	0	4	4	4	0	0	0	2	0	0	2	0	4	3	0.292638	3	0	0.438957	0	0	1	1	0	28.7316

## Sheet: Table S5
"TriatoScores" and risk strata (with T. infestans since 2006)
Municipality	TriatoScore	Standardized TriatoScore	TriatoScore risk class	TriatoScore risk stratum	SESAB risk class	SESAB risk stratum
Abaíra	19.9106	-0.515686	2	Moderate	2	Moderate
Abaré	34	1.41039	3	High	3	High
Acajutiba	25.3788	0.231838	2	Moderate	2	Moderate
Adustina	26	0.316754	2	Moderate	2	Moderate
Água Fria	25.6461	0.268371	2	Moderate	2	Moderate
Aiquara	20.7698	-0.398232	2	Moderate	1	Low
Alagoinhas	21.2982	-0.325995	2	Moderate	1	Low
Alcobaça	12.6356	-1.51021	1	Low	1	Low
Almadina	13.0343	-1.45571	1	Low	1	Low
Amargosa	20.1976	-0.476457	2	Moderate	2	Moderate
Amélia Rodrigues	14.208	-1.29525	1	Low	2	Moderate
América Dourada	31	1.00027	3	High	3	High
Anagé	26	0.316754	2	Moderate	3	High
Andaraí	28.9872	0.725118	2	Moderate	2	Moderate
Andorinha	29.001	0.727003	2	Moderate	2	Moderate
Angical	22.0991	-0.216513	2	Moderate	3	High
Anguera	23.003	-0.0929475	2	Moderate	2	Moderate
Antas	26	0.316754	2	Moderate	2	Moderate
Antônio Cardoso	23.1766	-0.0692212	2	Moderate	2	Moderate
Antônio Gonçalves	29.001	0.727003	2	Moderate	2	Moderate
Aporá	24.2155	0.0728071	2	Moderate	2	Moderate
Apuarema	13	-1.4604	1	Low	1	Low
Araças	20.6995	-0.407851	2	Moderate	1	Low
Aracatu	27	0.453458	2	Moderate	3	High
Araci	31.001	1.00041	3	High	2	Moderate
Aramari	23.9985	0.0431378	2	Moderate	1	Low
Arataca	13	-1.4604	1	Low	1	Low
Aratuípe	13	-1.4604	1	Low	2	Moderate
Aurelino Leal	13.0013	-1.46023	1	Low	1	Low
Baianópolis	24.129	0.060986	2	Moderate	3	High
Baixa Grande	28.5082	0.659639	2	Moderate	2	Moderate
Banzaê	26	0.316754	2	Moderate	2	Moderate
Barra	36.4996	1.75209	3	High	3	High
Barra da Estiva	23.2658	-0.0570242	2	Moderate	2	Moderate
Barra do Choça	15.4538	-1.12496	1	Low	2	Moderate
Barra do Mendes	21.4939	-0.299242	2	Moderate	3	High
Barra do Rocha	13	-1.4604	1	Low	1	Low
Barreiras	25.001	0.180187	2	Moderate	3	High
Barro Alto	31	1.00027	3	High	3	High
Barro preto (Governador Lomanto Júnior)	13	-1.4604	1	Low	1	Low
Barrocas	25.9999	0.316746	2	Moderate	2	Moderate
Belmonte	11.0972	-1.72052	1	Low	1	Low
Belo Campo	26	0.316754	2	Moderate	2	Moderate
Biritinga	25.3057	0.221838	2	Moderate	2	Moderate
Boa Nova	19.5791	-0.561006	2	Moderate	2	Moderate
Boa Vista do Tupim	27.4508	0.515083	2	Moderate	2	Moderate
Bom Jesus da Lapa	33.8371	1.38811	3	High	3	High
Bom Jesus da Serra	25.6239	0.265346	2	Moderate	2	Moderate
Boninal	20.8803	-0.383124	2	Moderate	2	Moderate
Bonito	33.9933	1.40947	3	High	2	Moderate
Boquira	29.0005	0.726932	2	Moderate	3	High
Botuporã	34.9461	1.53972	3	High	3	High
Brejões	23.4314	-0.0343852	2	Moderate	2	Moderate
Brejolândia	37.0681	1.82981	3	High	3	High
Brotas de Macaúbas	32.3351	1.18279	3	High	3	High
Brumado	27	0.453458	2	Moderate	2	Moderate
Buerarema	13	-1.4604	1	Low	1	Low
Buritirama	25.2756	0.217723	2	Moderate	3	High
Caatiba	18.695	-0.681868	2	Moderate	2	Moderate
Cabaceiras do Paraguaçu	23.0474	-0.0868768	2	Moderate	2	Moderate
Cachoeira	15.8383	-1.07239	1	Low	2	Moderate
Caculé	30.9025	0.986948	2	Moderate	2	Moderate
Caém	28.2008	0.617616	2	Moderate	2	Moderate
Caetanos	25.999	0.31662	2	Moderate	2	Moderate
Caetité	37.3798	1.87241	3	High	2	Moderate
Cafarnaum	28.5151	0.660584	2	Moderate	3	High
Cairu	3.86987	-2.70852	1	Low	1	Low
Caldeirão Grande	27.2514	0.48782	2	Moderate	2	Moderate
Camacan	13	-1.4604	1	Low	1	Low
Camaçari	11.3634	-1.68413	1	Low	1	Low
Camamu	11.5779	-1.65481	1	Low	1	Low
Campo Alegre de Lourdes	32	1.13698	3	High	3	High
Campo Formoso	29	0.726866	2	Moderate	3	High
Canápolis	28.5273	0.662243	2	Moderate	3	High
Canarana	31	1.00027	3	High	3	High
Canavieiras	11.2288	-1.70253	1	Low	1	Low
Candeal	25.2786	0.218132	2	Moderate	2	Moderate
Candeias	13	-1.4604	1	Low	1	Low
Candiba	33.004	1.27423	3	High	3	High
Cândido Sales	26	0.316754	2	Moderate	2	Moderate
Cansanção	29.001	0.727003	2	Moderate	2	Moderate
Canudos	26	0.316754	2	Moderate	2	Moderate
Capela do Alto Alegre	26.001	0.316891	2	Moderate	2	Moderate
Capim Grosso	26	0.316754	2	Moderate	2	Moderate
Caraíbas	26	0.316754	2	Moderate	3	High
Caravelas	11.5907	-1.65305	1	Low	1	Low
Cardeal da Silva	13	-1.4604	1	Low	1	Low
Carinhanha	33.8401	1.38853	3	High	3	High
Casa Nova	32	1.13698	3	High	3	High
Castro Alves	22.0205	-0.227261	2	Moderate	2	Moderate
Catolândia	25.002	0.180324	2	Moderate	3	High
Catu	13	-1.4604	1	Low	1	Low
Caturama	33	1.27368	3	High	3	High
Central	31	1.00027	3	High	3	High
Chorrochó	34	1.41039	3	High	2	Moderate
Cícero Dantas	26	0.316754	2	Moderate	2	Moderate
Cipó	26	0.316754	2	Moderate	2	Moderate
Coaraci	13.4606	-1.39744	1	Low	1	Low
Cocos	28.5324	0.662938	2	Moderate	3	High
Conceição da Feira	23.001	-0.0932209	2	Moderate	2	Moderate
Conceição do Almeida	20.0447	-0.497365	2	Moderate	2	Moderate
Conceição do Coité	26.001	0.316891	2	Moderate	2	Moderate
Conceição do Jacuípe	20.1524	-0.482635	2	Moderate	2	Moderate
Conde	21.3514	-0.318733	2	Moderate	2	Moderate
Condeúba	27.004	0.454005	2	Moderate	2	Moderate
Contendas do Sincorá	27	0.453458	2	Moderate	2	Moderate
Coração de Maria	24.7278	0.142839	2	Moderate	2	Moderate
Cordeiros	27.004	0.454005	2	Moderate	2	Moderate
Coribe	33.0834	1.28508	3	High	3	High
Coronel João Sá	26	0.316754	2	Moderate	2	Moderate
Correntina	25.4132	0.23654	2	Moderate	3	High
Cotegipe	23.0232	-0.0901837	2	Moderate	3	High
Cravolândia	16.8963	-0.927757	2	Moderate	2	Moderate
Crisópolis	26	0.316754	2	Moderate	2	Moderate
Cristópolis	23.7262	0.00592259	2	Moderate	3	High
Cruz das Almas	23	-0.0933576	2	Moderate	2	Moderate
Curaçá	34	1.41039	3	High	3	High
Dário Meira	17.3458	-0.866303	2	Moderate	2	Moderate
Dias D'Ávila	13	-1.4604	1	Low	1	Low
Dom Basílio	29.6237	0.81213	2	Moderate	3	High
Dom Macedo Costa	13.445	-1.39956	1	Low	2	Moderate
Elísio Medrado	22.0882	-0.21801	2	Moderate	2	Moderate
Encruzilhada	24.4229	0.101152	2	Moderate	2	Moderate
Entre Rios	17.2183	-0.883744	2	Moderate	1	Low
Érico Cardoso	30.4233	0.92143	2	Moderate	3	High
Esplanada	17.477	-0.848367	2	Moderate	2	Moderate
Euclides da Cunha	26.001	0.316891	2	Moderate	2	Moderate
Eunápolis	13	-1.4604	1	Low	1	Low
Fátima	26	0.316754	2	Moderate	2	Moderate
Feira da Mata	34.3878	1.4634	3	High	3	High
Feira de Santana	23.9188	0.0322447	2	Moderate	2	Moderate
Filadélfia	29.001	0.727003	2	Moderate	2	Moderate
Firmino Alves	23	-0.0933576	2	Moderate	1	Low
Floresta Azul	16.5915	-0.969425	2	Moderate	1	Low
Formosa do Rio Preto	25.001	0.180187	2	Moderate	3	High
Gandu	13	-1.4604	1	Low	1	Low
Gavião	26.001	0.316891	2	Moderate	2	Moderate
Gentio do Ouro	31.6461	1.0886	3	High	3	High
Glória	36	1.68379	3	High	2	Moderate
Gongogi	13.1431	-1.44084	1	Low	1	Low
Governador Mangabeira	23.001	-0.0932209	2	Moderate	2	Moderate
Guajeru	27	0.453458	2	Moderate	2	Moderate
Guanambi	32.6604	1.22726	3	High	3	High
Guaratinga	14.986	-1.1889	1	Low	1	Low
Heliópolis	26	0.316754	2	Moderate	2	Moderate
Iaçu	26.001	0.316891	2	Moderate	2	Moderate
Ibiassucê	31.3065	1.04218	3	High	2	Moderate
Ibicaraí	20.771	-0.398076	2	Moderate	1	Low
Ibicoara	16.7924	-0.941966	2	Moderate	2	Moderate
Ibicuí	20.9885	-0.368342	2	Moderate	1	Low
Ibipeba	44	2.77743	3	High	3	High
Ibipitanga	32	1.13698	3	High	3	High
Ibiquera	30.9199	0.989331	2	Moderate	2	Moderate
Ibirapitanga	13	-1.4604	1	Low	1	Low
Ibirapuã	13	-1.4604	1	Low	1	Low
Ibirataia	13	-1.4604	1	Low	1	Low
Ibitiara	32	1.13698	3	High	3	High
Ibititá	31	1.00027	3	High	3	High
Ibotirama	31.3969	1.05453	3	High	3	High
Ichu	26.001	0.316891	2	Moderate	2	Moderate
Igaporã	33.6051	1.3564	3	High	3	High
Igrapiúna	10.9647	-1.73864	1	Low	1	Low
Iguaí	15.2021	-1.15936	1	Low	2	Moderate
Ilhéus	13	-1.4604	1	Low	1	Low
Inhambupe	25.3989	0.234588	2	Moderate	2	Moderate
Ipecaetá	24.725	0.14246	2	Moderate	2	Moderate
Ipiaú	16.4853	-0.983949	2	Moderate	1	Low
Ipirá	26.001	0.316891	2	Moderate	2	Moderate
Ipupiara	27.915	0.578541	2	Moderate	3	High
Irajuba	23.2472	-0.0595685	2	Moderate	2	Moderate
Iramaia	26.5481	0.391688	2	Moderate	2	Moderate
Iraquara	26.4331	0.375957	2	Moderate	2	Moderate
Irará	24.1109	0.0585062	2	Moderate	2	Moderate
Irecê	31	1.00027	3	High	3	High
Itabela	13	-1.4604	1	Low	1	Low
Itaberaba	26.6033	0.399234	2	Moderate	2	Moderate
Itabuna	13.395	-1.4064	1	Low	1	Low
Itacaré	13	-1.4604	1	Low	1	Low
Itaeté	28.4742	0.654982	2	Moderate	2	Moderate
Itagi	15.3631	-1.13735	1	Low	2	Moderate
Itagibá	22.8949	-0.10773	2	Moderate	1	Low
Itagimirim	17.5978	-0.831863	2	Moderate	1	Low
Itaguaçu da Bahia	38.0094	1.95849	3	High	3	High
Itaju do Colônia	20.5439	-0.429113	2	Moderate	1	Low
Itajuípe	13	-1.4604	1	Low	1	Low
Itamaraju	13.2737	-1.42299	1	Low	1	Low
Itamari	13	-1.4604	1	Low	1	Low
Itambé	21.1872	-0.341171	2	Moderate	2	Moderate
Itanagra	13	-1.4604	1	Low	1	Low
Itanhém	21.4241	-0.308791	2	Moderate	1	Low
Itaparica	12.8722	-1.47787	1	Low	1	Low
Itapé	19.577	-0.561297	2	Moderate	1	Low
Itapebi	23.608	-0.0102454	2	Moderate	1	Low
Itapetinga	26	0.316754	2	Moderate	1	Low
Itapicuru	26	0.316754	2	Moderate	2	Moderate
Itapitanga	13	-1.4604	1	Low	1	Low
Itaquara	19.0044	-0.639568	2	Moderate	2	Moderate
Itarantim	26	0.316754	2	Moderate	1	Low
Itatim	25.9885	0.315184	2	Moderate	2	Moderate
Itiruçu	23	-0.0933576	2	Moderate	2	Moderate
Itiúba	29.001	0.727003	2	Moderate	2	Moderate
Itororó	24.8648	0.161571	2	Moderate	1	Low
Ituaçu	27	0.453458	2	Moderate	2	Moderate
Ituberá	12.5384	-1.5235	1	Low	1	Low
Iuiú	39	2.09391	3	High	3	High
Jaborandi	25.4066	0.235633	2	Moderate	3	High
Jacaraci	26.9983	0.453225	2	Moderate	3	High
Jacobina	27.427	0.511836	2	Moderate	2	Moderate
Jaguaquara	19.1216	-0.623555	2	Moderate	2	Moderate
Jaguarari	29.001	0.727003	2	Moderate	2	Moderate
Jaguaripe	11.6965	-1.6386	1	Low	1	Low
Jandaíra	19.2632	-0.604199	2	Moderate	2	Moderate
Jequié	21.8095	-0.2561	2	Moderate	2	Moderate
Jeremoabo	26	0.316754	2	Moderate	2	Moderate
Jiquiriçá	13	-1.4604	1	Low	2	Moderate
Jitaúna	13.1924	-1.43409	1	Low	2	Moderate
João Dourado	31	1.00027	3	High	3	High
Juazeiro	34	1.41039	3	High	3	High
Jucuruçu	19.0871	-0.628271	2	Moderate	1	Low
Jussara	31	1.00027	3	High	3	High
Jussari	13.713	-1.36293	1	Low	1	Low
Jussiape	31.3608	1.0496	3	High	3	High
Lafaiete Coutinho	23.9055	0.0304258	2	Moderate	2	Moderate
Lagoa Real	32.3642	1.18676	3	High	2	Moderate
Laje	13	-1.4604	1	Low	1	Low
Lajedão	13	-1.4604	1	Low	1	Low
Lajedinho	31.001	1.00041	3	High	2	Moderate
Lajedo do Tabocal	23.0944	-0.0804549	2	Moderate	2	Moderate
Lamarão	25.2262	0.210974	2	Moderate	2	Moderate
Lapão	31	1.00027	3	High	3	High
Lauro de Freitas	11.5241	-1.66216	1	Low	1	Low
Lençóis	31.6126	1.08402	3	High	2	Moderate
Licínio de Almeida	30.0131	0.865366	2	Moderate	3	High
Livramento de Nossa Senhora	31.3407	1.04685	3	High	3	High
Luís Eduardo Magalhães	25	0.18005	2	Moderate	3	High
Macajuba	27.7442	0.5552	2	Moderate	2	Moderate
Macarani	21.975	-0.23348	2	Moderate	2	Moderate
Macaúbas	31.8441	1.11567	3	High	3	High
Macururé	31	1.00027	3	High	2	Moderate
Madre de Deus	13	-1.4604	1	Low	1	Low
Maetinga	27	0.453458	2	Moderate	3	High
Maiquinique	26	0.316754	2	Moderate	2	Moderate
Mairi	27.3603	0.502707	2	Moderate	2	Moderate
Malhada	38.9993	2.09382	3	High	3	High
Malhada de Pedras	27	0.453458	2	Moderate	2	Moderate
Manoel Vitorino	25.8446	0.295513	2	Moderate	2	Moderate
Mansidão	23.9303	0.0338208	2	Moderate	3	High
Maracás	25.143	0.199593	2	Moderate	2	Moderate
Maragogipe	12.4675	-1.53319	1	Low	2	Moderate
Maraú	12.2102	-1.56837	1	Low	1	Low
Marcionílio Souza	26.001	0.316891	2	Moderate	2	Moderate
Mascote	13	-1.4604	1	Low	1	Low
Mata de São João	12.9223	-1.47103	1	Low	1	Low
Matina	31.5299	1.07272	3	High	3	High
Medeiros Neto	15.8249	-1.07423	1	Low	1	Low
Miguel Calmon	29.4485	0.788174	2	Moderate	2	Moderate
Milagres	24.4014	0.098225	2	Moderate	2	Moderate
Mirangaba	26.034	0.321401	2	Moderate	2	Moderate
Mirante	26.003	0.317164	2	Moderate	2	Moderate
Monte Santo	29.001	0.727003	2	Moderate	2	Moderate
Morpará	31.054	1.00766	3	High	3	High
Morro do Chapéu	32.692	1.23157	3	High	2	Moderate
Mortugaba	27.005	0.454142	2	Moderate	2	Moderate
Mucugê	24.2302	0.074816	2	Moderate	2	Moderate
Mucuri	13	-1.4604	1	Low	1	Low
Mulungu do Morro	33.4394	1.33375	3	High	3	High
Mundo Novo	30.9849	0.998211	2	Moderate	2	Moderate
Muniz Ferreira	13	-1.4604	1	Low	2	Moderate
Muquém de São Francisco	28.379	0.64197	2	Moderate	3	High
Muritiba	23	-0.0933576	2	Moderate	2	Moderate
Mutuípe	13	-1.4604	1	Low	2	Moderate
Nazaré	13	-1.4604	1	Low	2	Moderate
Nilo Peçanha	11.2296	-1.70242	1	Low	1	Low
Nordestina	29	0.726866	2	Moderate	2	Moderate
Nova Canaã	13.027	-1.4567	1	Low	1	Low
Nova Fátima	26.001	0.316891	2	Moderate	2	Moderate
Nova Ibiá	13	-1.4604	1	Low	1	Low
Nova Itarana	24.9411	0.171992	2	Moderate	2	Moderate
Nova Redenção	30.9851	0.998244	2	Moderate	2	Moderate
Nova Soure	26	0.316754	2	Moderate	2	Moderate
Nova Viçosa	12.637	-1.51002	1	Low	1	Low
Novo Horizonte	42	2.50402	3	High	3	High
Novo Triunfo	26	0.316754	2	Moderate	2	Moderate
Olindina	26	0.316754	2	Moderate	2	Moderate
Oliveira dos Brejinhos	32.001	1.13711	3	High	3	High
Ouriçangas	23.1011	-0.079538	2	Moderate	2	Moderate
Ourolândia	29.001	0.727003	2	Moderate	2	Moderate
Palmas de Monte Alto	33.9682	1.40604	3	High	3	High
Palmeiras	31.4627	1.06353	3	High	2	Moderate
Paramirim	33.659	1.36377	3	High	3	High
Paratinga	39.9964	2.23012	3	High	3	High
Paripiranga	26	0.316754	2	Moderate	2	Moderate
Pau Brasil	17.3451	-0.866412	2	Moderate	1	Low
Paulo Afonso	31	1.00027	3	High	2	Moderate
Pé de Serra	26.001	0.316891	2	Moderate	2	Moderate
Pedrão	22.8794	-0.109851	2	Moderate	2	Moderate
Pedro Alexandre	26	0.316754	2	Moderate	2	Moderate
Piatã	18.4238	-0.718945	2	Moderate	2	Moderate
Pilão Arcado	26.7887	0.424577	2	Moderate	3	High
Pindaí	30.4497	0.925047	2	Moderate	3	High
Pindobaçu	29.001	0.727003	2	Moderate	2	Moderate
Pintadas	26.001	0.316891	2	Moderate	2	Moderate
Piraí do Norte	13	-1.4604	1	Low	1	Low
Piripá	26.8786	0.436864	2	Moderate	2	Moderate
Piritiba	30.9466	0.992978	2	Moderate	2	Moderate
Planaltino	25.5773	0.258963	2	Moderate	2	Moderate
Planalto	19.1114	-0.624943	2	Moderate	2	Moderate
Poções	20.3925	-0.449808	2	Moderate	2	Moderate
Pojuca	13	-1.4604	1	Low	1	Low
Ponto Novo	29	0.726866	2	Moderate	2	Moderate
Porto Seguro	13	-1.4604	1	Low	1	Low
Potiraguá	22.4628	-0.1668	2	Moderate	1	Low
Prado	13	-1.4604	1	Low	1	Low
Presidente Dutra	31	1.00027	3	High	3	High
Presidente Jânio Quadros	27	0.453458	2	Moderate	2	Moderate
Presidente Tancredo Neves	23	-0.0933576	2	Moderate	1	Low
Queimadas	29	0.726866	2	Moderate	2	Moderate
Quijingue	29.001	0.727003	2	Moderate	2	Moderate
Quixabeira	26	0.316754	2	Moderate	2	Moderate
Rafael Jambeiro	25.6805	0.273075	2	Moderate	2	Moderate
Remanso	32	1.13698	3	High	3	High
Retirolândia	26.001	0.316891	2	Moderate	2	Moderate
Riachão das Neves	25.001	0.180187	2	Moderate	3	High
Riachão do Jacuípe	25.5277	0.252195	2	Moderate	2	Moderate
Riacho de Santana	34.3552	1.45894	3	High	3	High
Ribeira do Amparo	26	0.316754	2	Moderate	2	Moderate
Ribeira do Pombal	26	0.316754	2	Moderate	2	Moderate
Ribeirão do Largo	19.8754	-0.520497	2	Moderate	2	Moderate
Rio de Contas	28.447	0.651263	2	Moderate	3	High
Rio do Antônio	27	0.453458	2	Moderate	2	Moderate
Rio do Pires	33	1.27368	3	High	3	High
Rio Real	25.2661	0.216422	2	Moderate	2	Moderate
Rodelas	31	1.00027	3	High	2	Moderate
Ruy Barbosa	30.4349	0.923023	2	Moderate	2	Moderate
Salinas da Margarida	12.9759	-1.46369	1	Low	1	Low
Salvador	16.3727	-0.999338	2	Moderate	1	Low
Santa Bárbara	25.7434	0.281681	2	Moderate	2	Moderate
Santa Brígida	26	0.316754	2	Moderate	2	Moderate
Santa Cruz Cabrália	12.3568	-1.54832	1	Low	1	Low
Santa Cruz da Vitória	19.9953	-0.504112	2	Moderate	1	Low
Santa Inês	22.9665	-0.0979379	2	Moderate	2	Moderate
Santa Luzia	13	-1.4604	1	Low	1	Low
Santa Maria da Vitória	29.1418	0.746253	2	Moderate	3	High
Santa Rita de Cássia	23.7769	0.0128461	2	Moderate	3	High
Santa Teresinha	24.8259	0.156244	2	Moderate	2	Moderate
Santaluz	26.001	0.316891	2	Moderate	2	Moderate
Santana	24.4747	0.108236	2	Moderate	3	High
Santanópolis	26.003	0.317164	2	Moderate	2	Moderate
Santo Amaro	13.8058	-1.35024	1	Low	2	Moderate
Santo Antônio de Jesus	13	-1.4604	1	Low	2	Moderate
Santo Estêvão	25.5339	0.253032	2	Moderate	2	Moderate
São Desidério	25.002	0.180324	2	Moderate	3	High
São Domingos	26.001	0.316891	2	Moderate	2	Moderate
São Felipe	18.449	-0.715494	2	Moderate	2	Moderate
São Félix	22.6392	-0.142679	2	Moderate	2	Moderate
São Félix do Coribe	34.5793	1.48957	3	High	3	High
São Francisco do Conde	9.02673	-2.00356	1	Low	1	Low
São Gabriel	31	1.00027	3	High	3	High
São Gonçalo dos Campos	23.4241	-0.0353764	2	Moderate	2	Moderate
São José da Vitória	13	-1.4604	1	Low	1	Low
São José do Jacuípe	26.001	0.316891	2	Moderate	2	Moderate
São Miguel das Matas	13.0601	-1.45218	1	Low	1	Low
São Sebastião do Passé	13	-1.4604	1	Low	1	Low
Sapeaçu	23	-0.0933576	2	Moderate	2	Moderate
Sátiro Dias	26.001	0.316891	2	Moderate	2	Moderate
Saubara	2.81449	-2.8528	1	Low	1	Low
Saúde	26.394	0.370615	2	Moderate	2	Moderate
Seabra	22.9649	-0.0981539	2	Moderate	2	Moderate
Sebastião Laranjeiras	35.1708	1.57044	3	High	3	High
Senhor do Bonfim	29.001	0.727003	2	Moderate	2	Moderate
Sento Sé	31.0075	1.00131	3	High	3	High
Serra do Ramalho	34.5786	1.48948	3	High	3	High
Serra Dourada	28.539	0.663848	2	Moderate	3	High
Serra Preta	24.1478	0.0635456	2	Moderate	2	Moderate
Serrinha	23.773	0.012321	2	Moderate	2	Moderate
Serrolândia	26	0.316754	2	Moderate	2	Moderate
Simões Filho	13	-1.4604	1	Low	1	Low
Sítio do Mato	28.3277	0.634964	2	Moderate	3	High
Sítio do Quinto	26	0.316754	2	Moderate	2	Moderate
Sobradinho	34	1.41039	3	High	3	High
Souto Soares	30.9945	0.999527	2	Moderate	2	Moderate
Tabocas do Brejo Velho	26.3117	0.359368	2	Moderate	3	High
Tanhaçu	27	0.453458	2	Moderate	3	High
Tanque Novo	35.6606	1.6374	3	High	3	High
Tanquinho	24.3621	0.0928449	2	Moderate	2	Moderate
Taperoá	13	-1.4604	1	Low	1	Low
Tapiramutá	31.001	1.00041	3	High	2	Moderate
Teixeira de Freitas	13	-1.4604	1	Low	1	Low
Teodoro Sampaio	15.6717	-1.09517	1	Low	2	Moderate
Teofilândia	25.5836	0.259836	2	Moderate	2	Moderate
Teolândia	13	-1.4604	1	Low	2	Moderate
Terra Nova	13	-1.4604	1	Low	2	Moderate
Tremedal	36	1.68379	3	High	3	High
Tucano	29.001	0.727003	2	Moderate	2	Moderate
Uauá	26	0.316754	2	Moderate	2	Moderate
Ubaíra	15.8051	-1.07693	1	Low	2	Moderate
Ubaitaba	13	-1.4604	1	Low	1	Low
Ubatã	13	-1.4604	1	Low	1	Low
Uibaí	31	1.00027	3	High	3	High
Umburanas	29	0.726866	2	Moderate	3	High
Una	13	-1.4604	1	Low	1	Low
Urandi	29.9257	0.853417	2	Moderate	3	High
Uruçuca	13	-1.4604	1	Low	1	Low
Utinga	31.001	1.00041	3	High	2	Moderate
Valença	12.3655	-1.54713	1	Low	1	Low
Valente	26.001	0.316891	2	Moderate	2	Moderate
Várzea da Roça	26	0.316754	2	Moderate	2	Moderate
Várzea do Poço	26	0.316754	2	Moderate	2	Moderate
Várzea Nova	26.1545	0.337879	2	Moderate	2	Moderate
Varzedo	13.0511	-1.45342	1	Low	2	Moderate
Vera Cruz	7.44537	-2.21974	1	Low	1	Low
Vereda	14.984	-1.18917	1	Low	1	Low
Vitória da Conquista	24.7072	0.140026	2	Moderate	2	Moderate
Wagner	31.001	1.00041	3	High	2	Moderate
Wanderley	27.2435	0.48675	2	Moderate	3	High
Wenceslau Guimarães	13	-1.4604	1	Low	2	Moderate
Xique-Xique	28.7316	0.690174	2	Moderate	3	High

## Sheet: Table S6
"TriatoScores" and risk strata (native species only)
Municipality	TriatoScore	Standardized TriatoScore	TriatoScore risk class	TriatoScore risk stratum	SESAB risk class	SESAB risk stratum
Abaíra	19.9106	-0.499638	2	Moderate	2	Moderate
Abaré	34	1.49318	3	High	3	High
Acajutiba	25.3788	0.273791	2	Moderate	2	Moderate
Adustina	26	0.36165	2	Moderate	2	Moderate
Água Fria	25.6461	0.31159	2	Moderate	2	Moderate
Aiquara	20.7698	-0.378114	2	Moderate	1	Low
Alagoinhas	21.2982	-0.303373	2	Moderate	1	Low
Alcobaça	12.6356	-1.52863	1	Low	1	Low
Almadina	13.0343	-1.47223	1	Low	1	Low
Amargosa	20.1976	-0.45905	2	Moderate	2	Moderate
Amélia Rodrigues	14.208	-1.30622	1	Low	2	Moderate
América Dourada	31	1.06886	3	High	3	High
Anagé	26	0.36165	2	Moderate	3	High
Andaraí	28.9872	0.784166	2	Moderate	2	Moderate
Andorinha	29.001	0.786116	2	Moderate	2	Moderate
Angical	22.0991	-0.190098	2	Moderate	3	High
Anguera	23.003	-0.0622498	2	Moderate	2	Moderate
Antas	26	0.36165	2	Moderate	2	Moderate
Antônio Cardoso	23.1766	-0.0377012	2	Moderate	2	Moderate
Antônio Gonçalves	29.001	0.786116	2	Moderate	2	Moderate
Aporá	24.2155	0.109249	2	Moderate	2	Moderate
Apuarema	13	-1.47709	1	Low	1	Low
Araças	20.6995	-0.388066	2	Moderate	1	Low
Aracatu	27	0.503092	2	Moderate	3	High
Araci	26.001	0.361792	2	Moderate	2	Moderate
Aramari	23.9985	0.0785515	2	Moderate	1	Low
Arataca	13	-1.47709	1	Low	1	Low
Aratuípe	13	-1.47709	1	Low	2	Moderate
Aurelino Leal	13.0013	-1.47691	1	Low	1	Low
Baianópolis	24.129	0.0970182	2	Moderate	3	High
Baixa Grande	28.5082	0.716417	2	Moderate	2	Moderate
Banzaê	26	0.36165	2	Moderate	2	Moderate
Barra	26.4996	0.432312	2	Moderate	3	High
Barra da Estiva	23.2658	-0.0250816	2	Moderate	2	Moderate
Barra do Choça	15.4538	-1.13002	1	Low	2	Moderate
Barra do Mendes	21.4939	-0.275694	2	Moderate	3	High
Barra do Rocha	13	-1.47709	1	Low	1	Low
Barreiras	25.001	0.22035	2	Moderate	3	High
Barro Alto	31	1.06886	3	High	3	High
Barro preto (Governador Lomanto Júnior)	13	-1.47709	1	Low	1	Low
Barrocas	25.9999	0.361642	2	Moderate	2	Moderate
Belmonte	11.0972	-1.74623	1	Low	1	Low
Belo Campo	26	0.36165	2	Moderate	2	Moderate
Biritinga	25.3057	0.263445	2	Moderate	2	Moderate
Boa Nova	19.5791	-0.546529	2	Moderate	2	Moderate
Boa Vista do Tupim	27.4508	0.566852	2	Moderate	2	Moderate
Bom Jesus da Lapa	33.8371	1.47014	3	High	3	High
Bom Jesus da Serra	25.6239	0.30846	2	Moderate	2	Moderate
Boninal	20.8803	-0.362482	2	Moderate	2	Moderate
Bonito	33.9933	1.49223	3	High	2	Moderate
Boquira	29.0005	0.786043	2	Moderate	3	High
Botuporã	34.9461	1.627	3	High	3	High
Brejões	23.4314	-0.00165797	2	Moderate	2	Moderate
Brejolândia	27.0681	0.512723	2	Moderate	3	High
Brotas de Macaúbas	32.3351	1.2577	3	High	3	High
Brumado	27	0.503092	2	Moderate	2	Moderate
Buerarema	13	-1.47709	1	Low	1	Low
Buritirama	25.2756	0.259187	2	Moderate	3	High
Caatiba	18.695	-0.671579	2	Moderate	2	Moderate
Cabaceiras do Paraguaçu	23.0474	-0.0559687	2	Moderate	2	Moderate
Cachoeira	15.8383	-1.07563	1	Low	2	Moderate
Caculé	30.9025	1.05507	3	High	2	Moderate
Caém	28.2008	0.672939	2	Moderate	2	Moderate
Caetanos	25.999	0.361512	2	Moderate	2	Moderate
Caetité	37.3798	1.97122	3	High	2	Moderate
Cafarnaum	28.5151	0.717396	2	Moderate	3	High
Cairu	3.86987	-2.76847	1	Low	1	Low
Caldeirão Grande	27.2514	0.538645	2	Moderate	2	Moderate
Camacan	13	-1.47709	1	Low	1	Low
Camaçari	11.3634	-1.70857	1	Low	1	Low
Camamu	11.5779	-1.67824	1	Low	1	Low
Campo Alegre de Lourdes	32	1.2103	3	High	3	High
Campo Formoso	29	0.785975	2	Moderate	3	High
Canápolis	28.5273	0.719112	2	Moderate	3	High
Canarana	31	1.06886	3	High	3	High
Canavieiras	11.2288	-1.72761	1	Low	1	Low
Candeal	25.2786	0.25961	2	Moderate	2	Moderate
Candeias	13	-1.47709	1	Low	1	Low
Candiba	33.004	1.35231	3	High	3	High
Cândido Sales	26	0.36165	2	Moderate	2	Moderate
Cansanção	29.001	0.786116	2	Moderate	2	Moderate
Canudos	26	0.36165	2	Moderate	2	Moderate
Capela do Alto Alegre	26.001	0.361792	2	Moderate	2	Moderate
Capim Grosso	26	0.36165	2	Moderate	2	Moderate
Caraíbas	26	0.36165	2	Moderate	3	High
Caravelas	11.5907	-1.67642	1	Low	1	Low
Cardeal da Silva	13	-1.47709	1	Low	1	Low
Carinhanha	33.8401	1.47057	3	High	3	High
Casa Nova	32	1.2103	3	High	3	High
Castro Alves	22.0205	-0.201218	2	Moderate	2	Moderate
Catolândia	25.002	0.220492	2	Moderate	3	High
Catu	13	-1.47709	1	Low	1	Low
Caturama	33	1.35174	3	High	3	High
Central	31	1.06886	3	High	3	High
Chorrochó	34	1.49318	3	High	2	Moderate
Cícero Dantas	26	0.36165	2	Moderate	2	Moderate
Cipó	26	0.36165	2	Moderate	2	Moderate
Coaraci	13.4606	-1.41195	1	Low	1	Low
Cocos	28.5324	0.719831	2	Moderate	3	High
Conceição da Feira	23.001	-0.0625327	2	Moderate	2	Moderate
Conceição do Almeida	20.0447	-0.480683	2	Moderate	2	Moderate
Conceição do Coité	26.001	0.361792	2	Moderate	2	Moderate
Conceição do Jacuípe	20.1524	-0.465442	2	Moderate	2	Moderate
Conde	21.3514	-0.29586	2	Moderate	2	Moderate
Condeúba	27.004	0.503657	2	Moderate	2	Moderate
Contendas do Sincorá	27	0.503092	2	Moderate	2	Moderate
Coração de Maria	24.7278	0.181708	2	Moderate	2	Moderate
Cordeiros	27.004	0.503657	2	Moderate	2	Moderate
Coribe	33.0834	1.36354	3	High	3	High
Coronel João Sá	26	0.36165	2	Moderate	2	Moderate
Correntina	25.4132	0.278656	2	Moderate	3	High
Cotegipe	23.0232	-0.0593902	2	Moderate	3	High
Cravolândia	16.8963	-0.925989	2	Moderate	2	Moderate
Crisópolis	26	0.36165	2	Moderate	2	Moderate
Cristópolis	23.7262	0.0400467	2	Moderate	3	High
Cruz das Almas	23	-0.0626741	2	Moderate	2	Moderate
Curaçá	34	1.49318	3	High	3	High
Dário Meira	17.3458	-0.862406	2	Moderate	2	Moderate
Dias D'Ávila	13	-1.47709	1	Low	1	Low
Dom Basílio	29.6237	0.874193	2	Moderate	3	High
Dom Macedo Costa	13.445	-1.41414	1	Low	2	Moderate
Elísio Medrado	22.0882	-0.191646	2	Moderate	2	Moderate
Encruzilhada	24.4229	0.138576	2	Moderate	2	Moderate
Entre Rios	17.2183	-0.880451	2	Moderate	1	Low
Érico Cardoso	30.4233	0.987281	2	Moderate	3	High
Esplanada	17.477	-0.843849	2	Moderate	2	Moderate
Euclides da Cunha	26.001	0.361792	2	Moderate	2	Moderate
Eunápolis	13	-1.47709	1	Low	1	Low
Fátima	26	0.36165	2	Moderate	2	Moderate
Feira da Mata	34.3878	1.54803	3	High	3	High
Feira de Santana	23.9188	0.0672809	2	Moderate	2	Moderate
Filadélfia	29.001	0.786116	2	Moderate	2	Moderate
Firmino Alves	23	-0.0626741	2	Moderate	1	Low
Floresta Azul	16.5915	-0.969102	2	Moderate	1	Low
Formosa do Rio Preto	25.001	0.22035	2	Moderate	3	High
Gandu	13	-1.47709	1	Low	1	Low
Gavião	26.001	0.361792	2	Moderate	2	Moderate
Gentio do Ouro	31.6461	1.16024	3	High	3	High
Glória	31	1.06886	3	High	2	Moderate
Gongogi	13.1431	-1.45685	1	Low	1	Low
Governador Mangabeira	23.001	-0.0625327	2	Moderate	2	Moderate
Guajeru	27	0.503092	2	Moderate	2	Moderate
Guanambi	32.6604	1.30371	3	High	3	High
Guaratinga	14.986	-1.19618	1	Low	1	Low
Heliópolis	26	0.36165	2	Moderate	2	Moderate
Iaçu	26.001	0.361792	2	Moderate	2	Moderate
Ibiassucê	31.3065	1.11222	3	High	2	Moderate
Ibicaraí	20.771	-0.377953	2	Moderate	1	Low
Ibicoara	16.7924	-0.940691	2	Moderate	2	Moderate
Ibicuí	20.9885	-0.347188	2	Moderate	1	Low
Ibipeba	34	1.49318	3	High	3	High
Ibipitanga	32	1.2103	3	High	3	High
Ibiquera	30.9199	1.05754	3	High	2	Moderate
Ibirapitanga	13	-1.47709	1	Low	1	Low
Ibirapuã	13	-1.47709	1	Low	1	Low
Ibirataia	13	-1.47709	1	Low	1	Low
Ibitiara	32	1.2103	3	High	3	High
Ibititá	31	1.06886	3	High	3	High
Ibotirama	31.3969	1.125	3	High	3	High
Ichu	26.001	0.361792	2	Moderate	2	Moderate
Igaporã	33.6051	1.43732	3	High	3	High
Igrapiúna	10.9647	-1.76497	1	Low	1	Low
Iguaí	15.2021	-1.16562	1	Low	2	Moderate
Ilhéus	13	-1.47709	1	Low	1	Low
Inhambupe	25.3989	0.276636	2	Moderate	2	Moderate
Ipecaetá	24.725	0.181316	2	Moderate	2	Moderate
Ipiaú	16.4853	-0.984129	2	Moderate	1	Low
Ipirá	26.001	0.361792	2	Moderate	2	Moderate
Ipupiara	27.915	0.632509	2	Moderate	3	High
Irajuba	23.2472	-0.027714	2	Moderate	2	Moderate
Iramaia	26.5481	0.439181	2	Moderate	2	Moderate
Iraquara	26.4331	0.422904	2	Moderate	2	Moderate
Irará	24.1109	0.0944526	2	Moderate	2	Moderate
Irecê	31	1.06886	3	High	3	High
Itabela	13	-1.47709	1	Low	1	Low
Itaberaba	26.6033	0.446988	2	Moderate	2	Moderate
Itabuna	13.395	-1.42122	1	Low	1	Low
Itacaré	13	-1.47709	1	Low	1	Low
Itaeté	28.4742	0.711599	2	Moderate	2	Moderate
Itagi	15.3631	-1.14285	1	Low	2	Moderate
Itagibá	22.8949	-0.0775442	2	Moderate	1	Low
Itagimirim	17.5978	-0.826773	2	Moderate	1	Low
Itaguaçu da Bahia	28.0094	0.645868	2	Moderate	3	High
Itaju do Colônia	20.5439	-0.410065	2	Moderate	1	Low
Itajuípe	13	-1.47709	1	Low	1	Low
Itamaraju	13.2737	-1.43838	1	Low	1	Low
Itamari	13	-1.47709	1	Low	1	Low
Itambé	21.1872	-0.319076	2	Moderate	2	Moderate
Itanagra	13	-1.47709	1	Low	1	Low
Itanhém	21.4241	-0.285574	2	Moderate	1	Low
Itaparica	12.8722	-1.49516	1	Low	1	Low
Itapé	19.577	-0.54683	2	Moderate	1	Low
Itapebi	23.608	0.0233183	2	Moderate	1	Low
Itapetinga	26	0.36165	2	Moderate	1	Low
Itapicuru	26	0.36165	2	Moderate	2	Moderate
Itapitanga	13	-1.47709	1	Low	1	Low
Itaquara	19.0044	-0.627814	2	Moderate	2	Moderate
Itarantim	26	0.36165	2	Moderate	1	Low
Itatim	25.9885	0.360025	2	Moderate	2	Moderate
Itiruçu	23	-0.0626741	2	Moderate	2	Moderate
Itiúba	29.001	0.786116	2	Moderate	2	Moderate
Itororó	24.8648	0.201089	2	Moderate	1	Low
Ituaçu	27	0.503092	2	Moderate	2	Moderate
Ituberá	12.5384	-1.54238	1	Low	1	Low
Iuiú	39	2.20039	3	High	3	High
Jaborandi	25.4066	0.277718	2	Moderate	3	High
Jacaraci	26.9983	0.502851	2	Moderate	3	High
Jacobina	27.427	0.563492	2	Moderate	2	Moderate
Jaguaquara	19.1216	-0.611245	2	Moderate	2	Moderate
Jaguarari	29.001	0.786116	2	Moderate	2	Moderate
Jaguaripe	11.6965	-1.66146	1	Low	1	Low
Jandaíra	19.2632	-0.591219	2	Moderate	2	Moderate
Jequié	21.8095	-0.231056	2	Moderate	2	Moderate
Jeremoabo	26	0.36165	2	Moderate	2	Moderate
Jiquiriçá	13	-1.47709	1	Low	2	Moderate
Jitaúna	13.1924	-1.44987	1	Low	2	Moderate
João Dourado	31	1.06886	3	High	3	High
Juazeiro	34	1.49318	3	High	3	High
Jucuruçu	19.0871	-0.616124	2	Moderate	1	Low
Jussara	31	1.06886	3	High	3	High
Jussari	13.713	-1.37624	1	Low	1	Low
Jussiape	26.3608	0.412682	2	Moderate	3	High
Lafaiete Coutinho	23.9055	0.065399	2	Moderate	2	Moderate
Lagoa Real	32.3642	1.26181	3	High	2	Moderate
Laje	13	-1.47709	1	Low	1	Low
Lajedão	13	-1.47709	1	Low	1	Low
Lajedinho	31.001	1.069	3	High	2	Moderate
Lajedo do Tabocal	23.0944	-0.0493242	2	Moderate	2	Moderate
Lamarão	25.2262	0.252204	2	Moderate	2	Moderate
Lapão	31	1.06886	3	High	3	High
Lauro de Freitas	11.5241	-1.68585	1	Low	1	Low
Lençóis	31.6126	1.15551	3	High	2	Moderate
Licínio de Almeida	30.0131	0.929274	2	Moderate	3	High
Livramento de Nossa Senhora	31.3407	1.11705	3	High	3	High
Luís Eduardo Magalhães	25	0.220209	2	Moderate	3	High
Macajuba	27.7442	0.608359	2	Moderate	2	Moderate
Macarani	21.975	-0.207652	2	Moderate	2	Moderate
Macaúbas	31.8441	1.18825	3	High	3	High
Macururé	31	1.06886	3	High	2	Moderate
Madre de Deus	13	-1.47709	1	Low	1	Low
Maetinga	27	0.503092	2	Moderate	3	High
Maiquinique	26	0.36165	2	Moderate	2	Moderate
Mairi	27.3603	0.554047	2	Moderate	2	Moderate
Malhada	38.9993	2.2003	3	High	3	High
Malhada de Pedras	27	0.503092	2	Moderate	2	Moderate
Manoel Vitorino	25.8446	0.339673	2	Moderate	2	Moderate
Mansidão	23.9303	0.0689117	2	Moderate	3	High
Maracás	25.143	0.240429	2	Moderate	2	Moderate
Maragogipe	12.4675	-1.55241	1	Low	2	Moderate
Maraú	12.2102	-1.5888	1	Low	1	Low
Marcionílio Souza	26.001	0.361792	2	Moderate	2	Moderate
Mascote	13	-1.47709	1	Low	1	Low
Mata de São João	12.9223	-1.48809	1	Low	1	Low
Matina	31.5299	1.14381	3	High	3	High
Medeiros Neto	15.8249	-1.07754	1	Low	1	Low
Miguel Calmon	29.4485	0.849407	2	Moderate	2	Moderate
Milagres	24.4014	0.135548	2	Moderate	2	Moderate
Mirangaba	26.034	0.366458	2	Moderate	2	Moderate
Mirante	26.003	0.362075	2	Moderate	2	Moderate
Monte Santo	29.001	0.786116	2	Moderate	2	Moderate
Morpará	31.054	1.0765	3	High	3	High
Morro do Chapéu	32.692	1.30817	3	High	2	Moderate
Mortugaba	27.005	0.503799	2	Moderate	2	Moderate
Mucugê	24.2302	0.111328	2	Moderate	2	Moderate
Mucuri	13	-1.47709	1	Low	1	Low
Mulungu do Morro	33.4394	1.41389	3	High	3	High
Mundo Novo	30.9849	1.06672	3	High	2	Moderate
Muniz Ferreira	13	-1.47709	1	Low	2	Moderate
Muquém de São Francisco	28.379	0.698137	2	Moderate	3	High
Muritiba	23	-0.0626741	2	Moderate	2	Moderate
Mutuípe	13	-1.47709	1	Low	2	Moderate
Nazaré	13	-1.47709	1	Low	2	Moderate
Nilo Peçanha	11.2296	-1.7275	1	Low	1	Low
Nordestina	29	0.785975	2	Moderate	2	Moderate
Nova Canaã	13.027	-1.47326	1	Low	1	Low
Nova Fátima	26.001	0.361792	2	Moderate	2	Moderate
Nova Ibiá	13	-1.47709	1	Low	1	Low
Nova Itarana	24.9411	0.211872	2	Moderate	2	Moderate
Nova Redenção	30.9851	1.06676	3	High	2	Moderate
Nova Soure	26	0.36165	2	Moderate	2	Moderate
Nova Viçosa	12.637	-1.52843	1	Low	1	Low
Novo Horizonte	32	1.2103	3	High	3	High
Novo Triunfo	26	0.36165	2	Moderate	2	Moderate
Olindina	26	0.36165	2	Moderate	2	Moderate
Oliveira dos Brejinhos	32.001	1.21044	3	High	3	High
Ouriçangas	23.1011	-0.0483756	2	Moderate	2	Moderate
Ourolândia	29.001	0.786116	2	Moderate	2	Moderate
Palmas de Monte Alto	33.9682	1.48869	3	High	3	High
Palmeiras	31.4627	1.1343	3	High	2	Moderate
Paramirim	33.659	1.44495	3	High	3	High
Paratinga	29.9964	0.926911	2	Moderate	3	High
Paripiranga	26	0.36165	2	Moderate	2	Moderate
Pau Brasil	17.3451	-0.862518	2	Moderate	1	Low
Paulo Afonso	31	1.06886	3	High	2	Moderate
Pé de Serra	26.001	0.361792	2	Moderate	2	Moderate
Pedrão	22.8794	-0.079739	2	Moderate	2	Moderate
Pedro Alexandre	26	0.36165	2	Moderate	2	Moderate
Piatã	18.4238	-0.709941	2	Moderate	2	Moderate
Pilão Arcado	26.7887	0.47321	2	Moderate	3	High
Pindaí	30.4497	0.991023	2	Moderate	3	High
Pindobaçu	29.001	0.786116	2	Moderate	2	Moderate
Pintadas	26.001	0.361792	2	Moderate	2	Moderate
Piraí do Norte	13	-1.47709	1	Low	1	Low
Piripá	26.8786	0.485923	2	Moderate	2	Moderate
Piritiba	30.9466	1.06131	3	High	2	Moderate
Planaltino	25.5773	0.301857	2	Moderate	2	Moderate
Planalto	19.1114	-0.612682	2	Moderate	2	Moderate
Poções	20.3925	-0.431478	2	Moderate	2	Moderate
Pojuca	13	-1.47709	1	Low	1	Low
Ponto Novo	29	0.785975	2	Moderate	2	Moderate
Porto Seguro	13	-1.47709	1	Low	1	Low
Potiraguá	22.4628	-0.138662	2	Moderate	1	Low
Prado	13	-1.47709	1	Low	1	Low
Presidente Dutra	31	1.06886	3	High	3	High
Presidente Jânio Quadros	27	0.503092	2	Moderate	2	Moderate
Presidente Tancredo Neves	13	-1.47709	1	Low	1	Low
Queimadas	29	0.785975	2	Moderate	2	Moderate
Quijingue	29.001	0.786116	2	Moderate	2	Moderate
Quixabeira	26	0.36165	2	Moderate	2	Moderate
Rafael Jambeiro	25.6805	0.316457	2	Moderate	2	Moderate
Remanso	32	1.2103	3	High	3	High
Retirolândia	26.001	0.361792	2	Moderate	2	Moderate
Riachão das Neves	25.001	0.22035	2	Moderate	3	High
Riachão do Jacuípe	25.5277	0.294854	2	Moderate	2	Moderate
Riacho de Santana	34.3552	1.54342	3	High	3	High
Ribeira do Amparo	26	0.36165	2	Moderate	2	Moderate
Ribeira do Pombal	26	0.36165	2	Moderate	2	Moderate
Ribeirão do Largo	19.8754	-0.504616	2	Moderate	2	Moderate
Rio de Contas	28.447	0.707751	2	Moderate	3	High
Rio do Antônio	27	0.503092	2	Moderate	2	Moderate
Rio do Pires	33	1.35174	3	High	3	High
Rio Real	25.2661	0.257841	2	Moderate	2	Moderate
Rodelas	31	1.06886	3	High	2	Moderate
Ruy Barbosa	30.4349	0.988929	2	Moderate	2	Moderate
Salinas da Margarida	12.9759	-1.48049	1	Low	1	Low
Salvador	11.3727	-1.70726	1	Low	1	Low
Santa Bárbara	25.7434	0.325362	2	Moderate	2	Moderate
Santa Brígida	26	0.36165	2	Moderate	2	Moderate
Santa Cruz Cabrália	12.3568	-1.56806	1	Low	1	Low
Santa Cruz da Vitória	19.9953	-0.487663	2	Moderate	1	Low
Santa Inês	22.9665	-0.0674132	2	Moderate	2	Moderate
Santa Luzia	13	-1.47709	1	Low	1	Low
Santa Maria da Vitória	29.1418	0.806033	2	Moderate	3	High
Santa Rita de Cássia	23.7769	0.0472101	2	Moderate	3	High
Santa Teresinha	24.8259	0.195577	2	Moderate	2	Moderate
Santaluz	26.001	0.361792	2	Moderate	2	Moderate
Santana	24.4747	0.145906	2	Moderate	3	High
Santanópolis	26.003	0.362075	2	Moderate	2	Moderate
Santo Amaro	13.8058	-1.36311	1	Low	2	Moderate
Santo Antônio de Jesus	13	-1.47709	1	Low	2	Moderate
Santo Estêvão	25.5339	0.29572	2	Moderate	2	Moderate
São Desidério	25.002	0.220492	2	Moderate	3	High
São Domingos	26.001	0.361792	2	Moderate	2	Moderate
São Felipe	18.449	-0.706371	2	Moderate	2	Moderate
São Félix	22.6392	-0.113705	2	Moderate	2	Moderate
São Félix do Coribe	34.5793	1.57511	3	High	3	High
São Francisco do Conde	9.02673	-2.03907	1	Low	1	Low
São Gabriel	31	1.06886	3	High	3	High
São Gonçalo dos Campos	23.4241	-0.00268354	2	Moderate	2	Moderate
São José da Vitória	13	-1.47709	1	Low	1	Low
São José do Jacuípe	26.001	0.361792	2	Moderate	2	Moderate
São Miguel das Matas	13.0601	-1.46859	1	Low	1	Low
São Sebastião do Passé	13	-1.47709	1	Low	1	Low
Sapeaçu	23	-0.0626741	2	Moderate	2	Moderate
Sátiro Dias	26.001	0.361792	2	Moderate	2	Moderate
Saubara	2.81449	-2.91774	1	Low	1	Low
Saúde	26.394	0.417377	2	Moderate	2	Moderate
Seabra	22.9649	-0.0676366	2	Moderate	2	Moderate
Sebastião Laranjeiras	35.1708	1.65879	3	High	3	High
Senhor do Bonfim	29.001	0.786116	2	Moderate	2	Moderate
Sento Sé	31.0075	1.06992	3	High	3	High
Serra do Ramalho	34.5786	1.57502	3	High	3	High
Serra Dourada	28.539	0.720773	2	Moderate	3	High
Serra Preta	24.1478	0.0996666	2	Moderate	2	Moderate
Serrinha	23.773	0.0466668	2	Moderate	2	Moderate
Serrolândia	26	0.36165	2	Moderate	2	Moderate
Simões Filho	13	-1.47709	1	Low	1	Low
Sítio do Mato	28.3277	0.690888	2	Moderate	3	High
Sítio do Quinto	26	0.36165	2	Moderate	2	Moderate
Sobradinho	34	1.49318	3	High	3	High
Souto Soares	30.9945	1.06808	3	High	2	Moderate
Tabocas do Brejo Velho	26.3117	0.40574	2	Moderate	3	High
Tanhaçu	27	0.503092	2	Moderate	3	High
Tanque Novo	35.6606	1.72806	3	High	3	High
Tanquinho	24.3621	0.129981	2	Moderate	2	Moderate
Taperoá	13	-1.47709	1	Low	1	Low
Tapiramutá	31.001	1.069	3	High	2	Moderate
Teixeira de Freitas	13	-1.47709	1	Low	1	Low
Teodoro Sampaio	15.6717	-1.0992	1	Low	2	Moderate
Teofilândia	25.5836	0.30276	2	Moderate	2	Moderate
Teolândia	13	-1.47709	1	Low	2	Moderate
Terra Nova	13	-1.47709	1	Low	2	Moderate
Tremedal	26	0.36165	2	Moderate	3	High
Tucano	29.001	0.786116	2	Moderate	2	Moderate
Uauá	26	0.36165	2	Moderate	2	Moderate
Ubaíra	15.8051	-1.08033	1	Low	2	Moderate
Ubaitaba	13	-1.47709	1	Low	1	Low
Ubatã	13	-1.47709	1	Low	1	Low
Uibaí	31	1.06886	3	High	3	High
Umburanas	29	0.785975	2	Moderate	3	High
Una	13	-1.47709	1	Low	1	Low
Urandi	29.9257	0.916911	2	Moderate	3	High
Uruçuca	13	-1.47709	1	Low	1	Low
Utinga	31.001	1.069	3	High	2	Moderate
Valença	12.3655	-1.56683	1	Low	1	Low
Valente	26.001	0.361792	2	Moderate	2	Moderate
Várzea da Roça	26	0.36165	2	Moderate	2	Moderate
Várzea do Poço	26	0.36165	2	Moderate	2	Moderate
Várzea Nova	26.1545	0.383507	2	Moderate	2	Moderate
Varzedo	13.0511	-1.46987	1	Low	2	Moderate
Vera Cruz	7.44537	-2.26274	1	Low	1	Low
Vereda	14.984	-1.19647	1	Low	1	Low
Vitória da Conquista	24.7072	0.178797	2	Moderate	2	Moderate
Wagner	31.001	1.069	3	High	2	Moderate
Wanderley	27.2435	0.537537	2	Moderate	3	High
Wenceslau Guimarães	13	-1.47709	1	Low	2	Moderate
Xique-Xique	28.7316	0.748011	2	Moderate	3	High

## Sheet: Table S7
"TriatoScore-plus" values and risk strata
Municipality	TriatoScore	Poor/very poor housing (proportion)	TriatoScore-plus	Standardized TriatoScore-plus	TriatoScore-plus risk class	TriatoScore-plus risk stratum	SESAB risk class	SESAB risk stratum
Abaíra	19.9106	0.878257	17.4867	-0.201745	2	Moderate	2	Moderate
Abaré	34	0.64537	21.9426	0.317588	2	Moderate	3	High
Acajutiba	25.3788	0.93017	23.6066	0.511529	2	Moderate	2	Moderate
Adustina	26	0.784622	20.4002	0.137821	2	Moderate	2	Moderate
Água Fria	25.6461	0.975147	25.0087	0.674937	2	Moderate	2	Moderate
Aiquara	20.7698	0.521261	10.8265	-0.977977	2	Moderate	1	Low
Alagoinhas	21.2982	0.518334	11.0396	-0.953142	2	Moderate	1	Low
Alcobaça	12.6356	0.785179	9.9212	-1.08349	1	Low	1	Low
Almadina	13.0343	0.411645	5.36551	-1.61445	1	Low	1	Low
Amargosa	20.1976	0.837637	16.9183	-0.267991	2	Moderate	2	Moderate
Amélia Rodrigues	14.208	0.932614	13.2506	-0.695451	2	Moderate	2	Moderate
América Dourada	31	0.988663	30.6485	1.33225	3	High	3	High
Anagé	26	0.907354	23.5912	0.50973	2	Moderate	3	High
Andaraí	28.9872	0.901521	26.1326	0.805926	2	Moderate	2	Moderate
Andorinha	29.001	0.67316	19.5223	0.035508	2	Moderate	2	Moderate
Angical	22.0991	0.968692	21.4072	0.255193	2	Moderate	3	High
Anguera	23.003	0.831416	19.1251	-0.0107913	2	Moderate	2	Moderate
Antas	26	0.580631	15.0964	-0.480325	2	Moderate	2	Moderate
Antônio Cardoso	23.1766	0.895248	20.7488	0.178449	2	Moderate	2	Moderate
Antônio Gonçalves	29.001	0.900651	26.1198	0.804434	2	Moderate	2	Moderate
Aporá	24.2155	0.990687	23.99	0.556208	2	Moderate	2	Moderate
Apuarema	13	0.68051	8.84663	-1.20873	1	Low	1	Low
Araças	20.6995	0.985637	20.4021	0.138051	2	Moderate	1	Low
Aracatu	27	0.998354	26.9556	0.901843	2	Moderate	3	High
Araci	31.001	0.752004	23.3129	0.477293	2	Moderate	2	Moderate
Aramari	23.9985	0.943509	22.6428	0.399193	2	Moderate	1	Low
Arataca	13	0.893974	11.6217	-0.885302	2	Moderate	1	Low
Aratuípe	13	0.813405	10.5743	-1.00737	1	Low	2	Moderate
Aurelino Leal	13.0013	0.658661	8.56342	-1.24174	1	Low	1	Low
Baianópolis	24.129	0.978033	23.599	0.51064	2	Moderate	3	High
Baixa Grande	28.5082	0.735588	20.9703	0.204269	2	Moderate	2	Moderate
Banzaê	26	0.889585	23.1292	0.455885	2	Moderate	2	Moderate
Barra	36.4996	0.865007	31.5724	1.43993	3	High	3	High
Barra da Estiva	23.2658	0.615015	14.3088	-0.572119	2	Moderate	2	Moderate
Barra do Choça	15.4538	0.787787	12.1743	-0.820896	2	Moderate	2	Moderate
Barra do Mendes	21.4939	0.977084	21.0014	0.207892	2	Moderate	3	High
Barra do Rocha	13	0.642937	8.35818	-1.26566	1	Low	1	Low
Barreiras	25.001	0.715664	17.8923	-0.154466	2	Moderate	3	High
Barro Alto	31	0.935597	29.0035	1.14053	3	High	3	High
Barro preto (Governador Lomanto Júnior)	13	0.432294	5.61983	-1.58481	1	Low	1	Low
Barrocas	25.9999	0.772645	20.0887	0.101522	2	Moderate	2	Moderate
Belmonte	11.0972	0.57181	6.34546	-1.50024	1	Low	1	Low
Belo Campo	26	1	26	0.790473	2	Moderate	2	Moderate
Biritinga	25.3057	0.868645	21.9817	0.32214	2	Moderate	2	Moderate
Boa Nova	19.5791	0.766169	15.0009	-0.491455	2	Moderate	2	Moderate
Boa Vista do Tupim	27.4508	0.967157	26.5492	0.854484	2	Moderate	2	Moderate
Bom Jesus da Lapa	33.8371	0.75156	25.4306	0.724111	2	Moderate	3	High
Bom Jesus da Serra	25.6239	0.998095	25.5751	0.740956	2	Moderate	2	Moderate
Boninal	20.8803	0.95109	19.8591	0.0747577	2	Moderate	2	Moderate
Bonito	33.9933	0.963187	32.7419	1.57623	3	High	2	Moderate
Boquira	29.0005	0.986733	28.6157	1.09533	3	High	3	High
Botuporã	34.9461	0.735394	25.6992	0.755409	2	Moderate	3	High
Brejões	23.4314	0.723026	16.9415	-0.265282	2	Moderate	2	Moderate
Brejolândia	37.0681	0.994904	36.8792	2.05843	3	High	3	High
Brotas de Macaúbas	32.3351	0.79769	25.7934	0.766393	2	Moderate	3	High
Brumado	27	0.450059	12.1516	-0.823538	2	Moderate	2	Moderate
Buerarema	13	0.54401	7.07213	-1.41554	1	Low	1	Low
Buritirama	25.2756	0.99173	25.0666	0.681681	2	Moderate	3	High
Caatiba	18.695	0.556049	10.3953	-1.02823	1	Low	2	Moderate
Cabaceiras do Paraguaçu	23.0474	0.966396	22.2729	0.356088	2	Moderate	2	Moderate
Cachoeira	15.8383	0.618448	9.79518	-1.09818	1	Low	2	Moderate
Caculé	30.9025	0.868226	26.8304	0.88725	2	Moderate	2	Moderate
Caém	28.2008	0.942645	26.5834	0.858464	2	Moderate	2	Moderate
Caetanos	25.999	0.987539	25.675	0.7526	2	Moderate	2	Moderate
Caetité	37.3798	0.719471	26.8937	0.894627	2	Moderate	2	Moderate
Cafarnaum	28.5151	0.978219	27.8941	1.01122	3	High	3	High
Cairu	3.86987	0.676539	2.61812	-1.93465	1	Low	1	Low
Caldeirão Grande	27.2514	0.936333	25.5163	0.734103	2	Moderate	2	Moderate
Camacan	13	0.475634	6.18324	-1.51914	1	Low	1	Low
Camaçari	11.3634	0.500886	5.69177	-1.57642	1	Low	1	Low
Camamu	11.5779	0.741365	8.58343	-1.2394	1	Low	1	Low
Campo Alegre de Lourdes	32	1	32	1.48976	3	High	3	High
Campo Formoso	29	0.921126	26.7126	0.873531	2	Moderate	3	High
Canápolis	28.5273	0.816654	23.2969	0.475431	2	Moderate	3	High
Canarana	31	0.990515	30.7059	1.33894	3	High	3	High
Canavieiras	11.2288	0.575561	6.46285	-1.48655	1	Low	1	Low
Candeal	25.2786	0.996868	25.1994	0.697163	2	Moderate	2	Moderate
Candeias	13	0.44629	5.80177	-1.5636	1	Low	1	Low
Candiba	33.004	0.995643	32.8602	1.59002	3	High	3	High
Cândido Sales	26	0.931622	24.2222	0.583269	2	Moderate	2	Moderate
Cansanção	29.001	0.828969	24.0409	0.562147	2	Moderate	2	Moderate
Canudos	26	0.852726	22.1709	0.344194	2	Moderate	2	Moderate
Capela do Alto Alegre	26.001	0.726016	18.8772	-0.0396849	2	Moderate	2	Moderate
Capim Grosso	26	0.899279	23.3813	0.485261	2	Moderate	2	Moderate
Caraíbas	26	0.9742	25.3292	0.712293	2	Moderate	3	High
Caravelas	11.5907	0.834561	9.67317	-1.1124	1	Low	1	Low
Cardeal da Silva	13	0.899958	11.6995	-0.876236	2	Moderate	1	Low
Carinhanha	33.8401	0.950671	32.1709	1.50968	3	High	3	High
Casa Nova	32	0.732654	23.4449	0.492681	2	Moderate	3	High
Castro Alves	22.0205	0.557956	12.2865	-0.807821	2	Moderate	2	Moderate
Catolândia	25.002	0.978975	24.4763	0.612892	2	Moderate	3	High
Catu	13	0.434711	5.65124	-1.58115	1	Low	1	Low
Caturama	33	0.863957	28.5106	1.08308	3	High	3	High
Central	31	0.95157	29.4987	1.19824	3	High	3	High
Chorrochó	34	0.78245	26.6033	0.860785	2	Moderate	2	Moderate
Cícero Dantas	26	0.629907	16.3776	-0.331008	2	Moderate	2	Moderate
Cipó	26	0.947237	24.6282	0.630588	2	Moderate	2	Moderate
Coaraci	13.4606	0.362851	4.88418	-1.67055	1	Low	1	Low
Cocos	28.5324	0.999177	28.5089	1.08288	3	High	3	High
Conceição da Feira	23.001	0.967343	22.2499	0.3534	2	Moderate	2	Moderate
Conceição do Almeida	20.0447	0.823495	16.5067	-0.315962	2	Moderate	2	Moderate
Conceição do Coité	26.001	0.734116	19.0877	-0.0151414	2	Moderate	2	Moderate
Conceição do Jacuípe	20.1524	0.974654	19.6416	0.0494121	2	Moderate	2	Moderate
Conde	21.3514	0.934267	19.9479	0.0851056	2	Moderate	2	Moderate
Condeúba	27.004	0.949989	25.6535	0.75009	2	Moderate	2	Moderate
Contendas do Sincorá	27	0.901713	24.3462	0.597729	2	Moderate	2	Moderate
Coração de Maria	24.7278	0.9688	23.9563	0.552282	2	Moderate	2	Moderate
Cordeiros	27.004	0.995027	26.8697	0.891836	2	Moderate	2	Moderate
Coribe	33.0834	0.989849	32.7476	1.57689	3	High	3	High
Coronel João Sá	26	0.769879	20.0168	0.0931448	2	Moderate	2	Moderate
Correntina	25.4132	0.867739	22.0521	0.330345	2	Moderate	3	High
Cotegipe	23.0232	0.993832	22.8812	0.426983	2	Moderate	3	High
Cravolândia	16.8963	0.505126	8.53477	-1.24507	1	Low	2	Moderate
Crisópolis	26	0.961666	25.0033	0.674311	2	Moderate	2	Moderate
Cristópolis	23.7262	0.957807	22.7252	0.408795	2	Moderate	3	High
Cruz das Almas	23	0.847218	19.486	0.0312773	2	Moderate	2	Moderate
Curaçá	34	0.740506	25.1772	0.694578	2	Moderate	3	High
Dário Meira	17.3458	0.705605	12.2393	-0.813316	2	Moderate	2	Moderate
Dias D'Ávila	13	0.557697	7.25006	-1.39481	1	Low	1	Low
Dom Basílio	29.6237	0.998987	29.5937	1.20931	3	High	3	High
Dom Macedo Costa	13.445	0.948261	12.7494	-0.753867	2	Moderate	2	Moderate
Elísio Medrado	22.0882	0.995327	21.9849	0.322524	2	Moderate	2	Moderate
Encruzilhada	24.4229	0.867113	21.1774	0.228402	2	Moderate	2	Moderate
Entre Rios	17.2183	0.92418	15.9128	-0.38518	2	Moderate	1	Low
Érico Cardoso	30.4233	0.997362	30.343	1.29664	3	High	3	High
Esplanada	17.477	0.938733	16.4063	-0.327662	2	Moderate	2	Moderate
Euclides da Cunha	26.001	0.928882	24.1519	0.575074	2	Moderate	2	Moderate
Eunápolis	13	0.705356	9.16963	-1.17108	1	Low	1	Low
Fátima	26	0.650266	16.9069	-0.269314	2	Moderate	2	Moderate
Feira da Mata	34.3878	0.982769	33.7952	1.69899	3	High	3	High
Feira de Santana	23.9188	0.547073	13.0853	-0.714715	2	Moderate	2	Moderate
Filadélfia	29.001	0.938086	27.2054	0.930965	2	Moderate	2	Moderate
Firmino Alves	23	0.545625	12.5494	-0.777179	2	Moderate	1	Low
Floresta Azul	16.5915	0.430129	7.13648	-1.40804	1	Low	1	Low
Formosa do Rio Preto	25.001	0.97359	24.3407	0.597085	2	Moderate	3	High
Gandu	13	0.597808	7.77151	-1.33403	1	Low	1	Low
Gavião	26.001	0.912851	23.735	0.526494	2	Moderate	2	Moderate
Gentio do Ouro	31.6461	1	31.6461	1.44852	3	High	3	High
Glória	36	0.871028	31.357	1.41482	3	High	2	Moderate
Gongogi	13.1431	0.542781	7.1338	-1.40836	1	Low	1	Low
Governador Mangabeira	23.001	0.948832	21.8241	0.303776	2	Moderate	2	Moderate
Guajeru	27	0.998124	26.9493	0.901117	2	Moderate	2	Moderate
Guanambi	32.6604	0.555186	18.1326	-0.12646	2	Moderate	3	High
Guaratinga	14.986	0.672214	10.0738	-1.0657	1	Low	1	Low
Heliópolis	26	0.941345	24.475	0.612733	2	Moderate	2	Moderate
Iaçu	26.001	0.789588	20.5301	0.152962	2	Moderate	2	Moderate
Ibiassucê	31.3065	0.974643	30.5127	1.31642	3	High	2	Moderate
Ibicaraí	20.771	0.468779	9.73699	-1.10496	1	Low	1	Low
Ibicoara	16.7924	0.858288	14.4127	-0.560013	2	Moderate	2	Moderate
Ibicuí	20.9885	0.517364	10.8587	-0.974227	2	Moderate	1	Low
Ibipeba	44	0.96	42.24	2.68322	3	High	3	High
Ibipitanga	32	0.990486	31.6956	1.45428	3	High	3	High
Ibiquera	30.9199	0.991422	30.6547	1.33298	3	High	2	Moderate
Ibirapitanga	13	0.681303	8.85694	-1.20753	1	Low	1	Low
Ibirapuã	13	0.612627	7.96415	-1.31158	1	Low	1	Low
Ibirataia	13	0.451642	5.87134	-1.55549	1	Low	1	Low
Ibitiara	32	0.892501	28.56	1.08884	3	High	3	High
Ibititá	31	0.991527	30.7373	1.3426	3	High	3	High
Ibotirama	31.3969	0.779223	24.4652	0.611591	2	Moderate	3	High
Ichu	26.001	0.998072	25.9509	0.784747	2	Moderate	2	Moderate
Igaporã	33.6051	0.815889	27.418	0.95574	2	Moderate	3	High
Igrapiúna	10.9647	0.875529	9.59988	-1.12094	1	Low	1	Low
Iguaí	15.2021	0.552677	8.40187	-1.26057	1	Low	2	Moderate
Ilhéus	13	0.521061	6.77379	-1.45031	1	Low	1	Low
Inhambupe	25.3989	0.738449	18.7558	-0.0538243	2	Moderate	2	Moderate
Ipecaetá	24.725	0.995315	24.6092	0.628375	2	Moderate	2	Moderate
Ipiaú	16.4853	0.464954	7.66489	-1.34646	1	Low	1	Low
Ipirá	26.001	0.599449	15.5863	-0.423233	2	Moderate	2	Moderate
Ipupiara	27.915	0.977339	27.2824	0.939936	2	Moderate	3	High
Irajuba	23.2472	0.980114	22.7849	0.415754	2	Moderate	2	Moderate
Iramaia	26.5481	0.99845	26.507	0.849563	2	Moderate	2	Moderate
Iraquara	26.4331	0.970059	25.6416	0.748706	2	Moderate	2	Moderate
Irará	24.1109	0.982975	23.7004	0.522458	2	Moderate	2	Moderate
Irecê	31	0.758447	23.5118	0.500482	2	Moderate	3	High
Itabela	13	0.97798	12.7137	-0.758022	2	Moderate	1	Low
Itaberaba	26.6033	0.4407	11.7241	-0.873364	2	Moderate	2	Moderate
Itabuna	13.395	0.340455	4.5604	-1.70828	1	Low	1	Low
Itacaré	13	0.761527	9.89985	-1.08598	1	Low	1	Low
Itaeté	28.4742	0.918162	26.1439	0.807242	2	Moderate	2	Moderate
Itagi	15.3631	0.542634	8.33654	-1.26818	1	Low	2	Moderate
Itagibá	22.8949	0.502484	11.5043	-0.89898	2	Moderate	1	Low
Itagimirim	17.5978	0.407186	7.16556	-1.40465	1	Low	1	Low
Itaguaçu da Bahia	38.0094	0.996604	37.8804	2.17511	3	High	3	High
Itaju do Colônia	20.5439	0.462529	9.50215	-1.13233	1	Low	1	Low
Itajuípe	13	0.538702	7.00312	-1.42359	1	Low	1	Low
Itamaraju	13.2737	0.544036	7.22134	-1.39815	1	Low	1	Low
Itamari	13	0.678722	8.82338	-1.21144	1	Low	1	Low
Itambé	21.1872	0.372948	7.90174	-1.31885	1	Low	2	Moderate
Itanagra	13	0.874535	11.369	-0.914754	2	Moderate	1	Low
Itanhém	21.4241	0.461046	9.87749	-1.08858	1	Low	1	Low
Itaparica	12.8722	0.655298	8.43513	-1.25669	1	Low	1	Low
Itapé	19.577	0.547719	10.7227	-0.990076	2	Moderate	1	Low
Itapebi	23.608	0.976104	23.0438	0.445935	2	Moderate	1	Low
Itapetinga	26	0.256716	6.67462	-1.46187	1	Low	1	Low
Itapicuru	26	0.933356	24.2672	0.588523	2	Moderate	2	Moderate
Itapitanga	13	0.455077	5.916	-1.55029	1	Low	1	Low
Itaquara	19.0044	0.537045	10.2062	-1.05027	1	Low	2	Moderate
Itarantim	26	0.413243	10.7443	-0.987555	2	Moderate	1	Low
Itatim	25.9885	0.9885	25.6896	0.754302	2	Moderate	2	Moderate
Itiruçu	23	0.614715	14.1384	-0.591974	2	Moderate	2	Moderate
Itiúba	29.001	0.850556	24.667	0.635111	2	Moderate	2	Moderate
Itororó	24.8648	0.413782	10.2886	-1.04067	1	Low	1	Low
Ituaçu	27	0.939638	25.3702	0.717073	2	Moderate	2	Moderate
Ituberá	12.5384	0.696261	8.73	-1.22232	1	Low	1	Low
Iuiú	39	0.894509	34.8858	1.8261	3	High	3	High
Jaborandi	25.4066	0.724047	18.3956	-0.0958136	2	Moderate	3	High
Jacaraci	26.9983	0.948299	25.6025	0.744141	2	Moderate	3	High
Jacobina	27.427	0.537438	14.7403	-0.521827	2	Moderate	2	Moderate
Jaguaquara	19.1216	0.749556	14.3327	-0.569335	2	Moderate	2	Moderate
Jaguarari	29.001	0.503407	14.5993	-0.538261	2	Moderate	2	Moderate
Jaguaripe	11.6965	0.967453	11.3158	-0.920954	2	Moderate	1	Low
Jandaíra	19.2632	0.982573	18.9275	-0.0338215	2	Moderate	2	Moderate
Jequié	21.8095	0.353079	7.70048	-1.34231	1	Low	2	Moderate
Jeremoabo	26	0.709418	18.4449	-0.0900681	2	Moderate	2	Moderate
Jiquiriçá	13	0.76788	9.98243	-1.07635	1	Low	2	Moderate
Jitaúna	13.1924	0.62402	8.23232	-1.28033	1	Low	2	Moderate
João Dourado	31	0.970489	30.0852	1.26659	3	High	3	High
Juazeiro	34	0.510253	17.3486	-0.217834	2	Moderate	3	High
Jucuruçu	19.0871	0.731691	13.9658	-0.612092	2	Moderate	1	Low
Jussara	31	0.993285	30.7918	1.34896	3	High	3	High
Jussari	13.713	0.433566	5.94549	-1.54685	1	Low	1	Low
Jussiape	31.3608	0.876206	27.4785	0.962794	2	Moderate	3	High
Lafaiete Coutinho	23.9055	0.68277	16.3219	-0.337491	2	Moderate	2	Moderate
Lagoa Real	32.3642	0.99215	32.1101	1.5026	3	High	2	Moderate
Laje	13	0.815096	10.5962	-1.00481	1	Low	1	Low
Lajedão	13	0.589828	7.66776	-1.34612	1	Low	1	Low
Lajedinho	31.001	0.82929	25.7088	0.756537	2	Moderate	2	Moderate
Lajedo do Tabocal	23.0944	0.996311	23.0092	0.441899	2	Moderate	2	Moderate
Lamarão	25.2262	0.870008	21.947	0.318102	2	Moderate	2	Moderate
Lapão	31	0.949013	29.4194	1.189	3	High	3	High
Lauro de Freitas	11.5241	0.36109	4.16123	-1.7548	1	Low	1	Low
Lençóis	31.6126	0.588629	18.6081	-0.0710423	2	Moderate	2	Moderate
Licínio de Almeida	30.0131	0.984505	29.5481	1.204	3	High	3	High
Livramento de Nossa Senhora	31.3407	0.764437	23.958	0.552484	2	Moderate	3	High
Luís Eduardo Magalhães	25	0.88412	22.103	0.336283	2	Moderate	3	High
Macajuba	27.7442	0.630977	17.506	-0.199492	2	Moderate	2	Moderate
Macarani	21.975	0.385746	8.47677	-1.25184	1	Low	2	Moderate
Macaúbas	31.8441	0.792211	25.2273	0.700413	2	Moderate	3	High
Macururé	31	0.997144	30.9115	1.3629	3	High	2	Moderate
Madre de Deus	13	0.243652	3.16747	-1.87063	1	Low	1	Low
Maetinga	27	0.768145	20.7399	0.177418	2	Moderate	3	High
Maiquinique	26	0.39291	10.2157	-1.04917	1	Low	2	Moderate
Mairi	27.3603	0.589704	16.1344	-0.359343	2	Moderate	2	Moderate
Malhada	38.9993	0.934788	36.4561	2.00912	3	High	3	High
Malhada de Pedras	27	0.909975	24.5693	0.623728	2	Moderate	2	Moderate
Manoel Vitorino	25.8446	0.990645	25.6028	0.744184	2	Moderate	2	Moderate
Mansidão	23.9303	1	23.9303	0.549254	2	Moderate	3	High
Maracás	25.143	0.944044	23.7361	0.526613	2	Moderate	2	Moderate
Maragogipe	12.4675	0.676798	8.43798	-1.25636	1	Low	2	Moderate
Maraú	12.2102	0.941553	11.4965	-0.899887	2	Moderate	1	Low
Marcionílio Souza	26.001	0.958649	24.9258	0.665281	2	Moderate	2	Moderate
Mascote	13	0.66951	8.70363	-1.22539	1	Low	1	Low
Mata de São João	12.9223	0.715446	9.24517	-1.16228	1	Low	1	Low
Matina	31.5299	0.98688	31.1163	1.38677	3	High	3	High
Medeiros Neto	15.8249	0.742128	11.7441	-0.871035	2	Moderate	1	Low
Miguel Calmon	29.4485	0.685788	20.1954	0.113957	2	Moderate	2	Moderate
Milagres	24.4014	0.961354	23.4584	0.494256	2	Moderate	2	Moderate
Mirangaba	26.034	0.8592	22.3684	0.367217	2	Moderate	2	Moderate
Mirante	26.003	0.832195	21.6396	0.282272	2	Moderate	2	Moderate
Monte Santo	29.001	0.92375	26.7897	0.88251	2	Moderate	2	Moderate
Morpará	31.054	0.964854	29.9626	1.25231	3	High	3	High
Morro do Chapéu	32.692	0.933857	30.5296	1.31839	3	High	2	Moderate
Mortugaba	27.005	0.984624	26.5898	0.859211	2	Moderate	2	Moderate
Mucugê	24.2302	0.736687	17.8501	-0.159388	2	Moderate	2	Moderate
Mucuri	13	0.846781	11.0082	-0.956806	2	Moderate	1	Low
Mulungu do Morro	33.4394	0.998788	33.3988	1.6528	3	High	3	High
Mundo Novo	30.9849	0.711375	22.0419	0.329162	2	Moderate	2	Moderate
Muniz Ferreira	13	0.831481	10.8092	-0.979988	2	Moderate	2	Moderate
Muquém de São Francisco	28.379	0.94823	26.9098	0.896508	2	Moderate	3	High
Muritiba	23	0.883436	20.319	0.128362	2	Moderate	2	Moderate
Mutuípe	13	0.618005	8.03407	-1.30343	1	Low	2	Moderate
Nazaré	13	0.563721	7.32837	-1.38568	1	Low	2	Moderate
Nilo Peçanha	11.2296	0.77242	8.67394	-1.22886	1	Low	1	Low
Nordestina	29	0.999095	28.9738	1.13706	3	High	2	Moderate
Nova Canaã	13.027	0.61557	8.01906	-1.30518	1	Low	1	Low
Nova Fátima	26.001	0.452123	11.7557	-0.869685	2	Moderate	2	Moderate
Nova Ibiá	13	0.713718	9.27833	-1.15841	1	Low	1	Low
Nova Itarana	24.9411	0.973257	24.2741	0.589316	2	Moderate	2	Moderate
Nova Redenção	30.9851	0.931765	28.8709	1.12507	3	High	2	Moderate
Nova Soure	26	0.996082	25.8981	0.7786	2	Moderate	2	Moderate
Nova Viçosa	12.637	0.905554	11.4435	-0.906068	2	Moderate	1	Low
Novo Horizonte	42	0.993801	41.7396	2.62491	3	High	3	High
Novo Triunfo	26	0.560822	14.5814	-0.540353	2	Moderate	2	Moderate
Olindina	26	0.59493	15.4682	-0.436997	2	Moderate	2	Moderate
Oliveira dos Brejinhos	32.001	0.966645	30.9336	1.36548	3	High	3	High
Ouriçangas	23.1011	0.878763	20.3004	0.12619	2	Moderate	2	Moderate
Ourolândia	29.001	0.955275	27.7039	0.989063	2	Moderate	2	Moderate
Palmas de Monte Alto	33.9682	0.945597	32.1203	1.50378	3	High	3	High
Palmeiras	31.4627	0.772183	24.295	0.591753	2	Moderate	2	Moderate
Paramirim	33.659	0.750978	25.2772	0.706228	2	Moderate	3	High
Paratinga	39.9964	0.989045	39.5583	2.37067	3	High	3	High
Paripiranga	26	0.859614	22.35	0.365067	2	Moderate	2	Moderate
Pau Brasil	17.3451	0.498576	8.64783	-1.2319	1	Low	1	Low
Paulo Afonso	31	0.337011	10.4473	-1.02217	1	Low	2	Moderate
Pé de Serra	26.001	0.975904	25.3745	0.717568	2	Moderate	2	Moderate
Pedrão	22.8794	0.989345	22.6356	0.398352	2	Moderate	2	Moderate
Pedro Alexandre	26	0.985915	25.6338	0.747793	2	Moderate	2	Moderate
Piatã	18.4238	0.957166	17.6346	-0.1845	2	Moderate	2	Moderate
Pilão Arcado	26.7887	0.996471	26.6942	0.871381	2	Moderate	3	High
Pindaí	30.4497	0.992783	30.23	1.28347	3	High	3	High
Pindobaçu	29.001	0.8099	23.4879	0.497691	2	Moderate	2	Moderate
Pintadas	26.001	0.622734	16.1917	-0.352671	2	Moderate	2	Moderate
Piraí do Norte	13	0.849143	11.0389	-0.953227	2	Moderate	1	Low
Piripá	26.8786	0.969806	26.067	0.798285	2	Moderate	2	Moderate
Piritiba	30.9466	0.705662	21.8379	0.305381	2	Moderate	2	Moderate
Planaltino	25.5773	0.997634	25.5167	0.73415	2	Moderate	2	Moderate
Planalto	19.1114	0.991734	18.9534	-0.0307934	2	Moderate	2	Moderate
Poções	20.3925	0.455568	9.29018	-1.15703	1	Low	2	Moderate
Pojuca	13	0.320562	4.16731	-1.7541	1	Low	1	Low
Ponto Novo	29	0.911693	26.4391	0.841649	2	Moderate	2	Moderate
Porto Seguro	13	0.612062	7.95681	-1.31244	1	Low	1	Low
Potiraguá	22.4628	0.383268	8.60925	-1.23639	1	Low	1	Low
Prado	13	0.906373	11.7828	-0.866516	2	Moderate	1	Low
Presidente Dutra	31	0.944692	29.2855	1.17339	3	High	3	High
Presidente Jânio Quadros	27	0.79552	21.4791	0.263563	2	Moderate	2	Moderate
Presidente Tancredo Neves	23	0.756761	17.4055	-0.211204	2	Moderate	1	Low
Queimadas	29	0.711384	20.6301	0.164624	2	Moderate	2	Moderate
Quijingue	29.001	0.915798	26.5591	0.855631	2	Moderate	2	Moderate
Quixabeira	26	0.990448	25.7516	0.761527	2	Moderate	2	Moderate
Rafael Jambeiro	25.6805	0.906215	23.272	0.472533	2	Moderate	2	Moderate
Remanso	32	0.581816	18.6181	-0.0698742	2	Moderate	3	High
Retirolândia	26.001	0.849986	22.1005	0.335991	2	Moderate	2	Moderate
Riachão das Neves	25.001	0.976559	24.4149	0.605736	2	Moderate	3	High
Riachão do Jacuípe	25.5277	0.481044	12.28	-0.808578	2	Moderate	2	Moderate
Riacho de Santana	34.3552	0.951125	32.6761	1.56856	3	High	3	High
Ribeira do Amparo	26	0.994416	25.8548	0.773552	2	Moderate	2	Moderate
Ribeira do Pombal	26	0.802962	20.877	0.193397	2	Moderate	2	Moderate
Ribeirão do Largo	19.8754	0.739416	14.6962	-0.526966	2	Moderate	2	Moderate
Rio de Contas	28.447	0.8259	23.4943	0.498442	2	Moderate	3	High
Rio do Antônio	27	0.942935	25.4593	0.72745	2	Moderate	2	Moderate
Rio do Pires	33	0.996926	32.8986	1.59449	3	High	3	High
Rio Real	25.2661	0.943823	23.8467	0.539508	2	Moderate	2	Moderate
Rodelas	31	0.374283	11.6028	-0.887504	2	Moderate	2	Moderate
Ruy Barbosa	30.4349	0.575	17.5001	-0.200182	2	Moderate	2	Moderate
Salinas da Margarida	12.9759	0.910203	11.8107	-0.863266	2	Moderate	1	Low
Salvador	16.3727	0.245332	4.01675	-1.77164	1	Low	1	Low
Santa Bárbara	25.7434	0.946708	24.3715	0.600677	2	Moderate	2	Moderate
Santa Brígida	26	0.731311	19.0141	-0.0237251	2	Moderate	2	Moderate
Santa Cruz Cabrália	12.3568	0.68019	8.40499	-1.2602	1	Low	1	Low
Santa Cruz da Vitória	19.9953	0.433994	8.67785	-1.2284	1	Low	1	Low
Santa Inês	22.9665	0.441731	10.145	-1.0574	1	Low	2	Moderate
Santa Luzia	13	0.677761	8.81089	-1.21289	1	Low	1	Low
Santa Maria da Vitória	29.1418	0.906981	26.4311	0.840713	2	Moderate	3	High
Santa Rita de Cássia	23.7769	0.879873	20.9206	0.19848	2	Moderate	3	High
Santa Teresinha	24.8259	0.964645	23.9481	0.55133	2	Moderate	2	Moderate
Santaluz	26.001	0.561861	14.6089	-0.53714	2	Moderate	2	Moderate
Santana	24.4747	0.940415	23.0163	0.442731	2	Moderate	3	High
Santanópolis	26.003	0.997184	25.9298	0.782289	2	Moderate	2	Moderate
Santo Amaro	13.8058	0.555105	7.66369	-1.3466	1	Low	2	Moderate
Santo Antônio de Jesus	13	0.455754	5.92481	-1.54926	1	Low	2	Moderate
Santo Estêvão	25.5339	0.949087	24.2339	0.584631	2	Moderate	2	Moderate
São Desidério	25.002	0.950464	23.7635	0.529812	2	Moderate	3	High
São Domingos	26.001	0.43107	11.2082	-0.933485	2	Moderate	2	Moderate
São Felipe	18.449	0.950067	17.5278	-0.196949	2	Moderate	2	Moderate
São Félix	22.6392	0.556695	12.6031	-0.770912	2	Moderate	2	Moderate
São Félix do Coribe	34.5793	0.9859	34.0917	1.73355	3	High	3	High
São Francisco do Conde	9.02673	0.525752	4.74582	-1.68667	1	Low	1	Low
São Gabriel	31	0.929522	28.8152	1.11858	3	High	3	High
São Gonçalo dos Campos	23.4241	0.953158	22.3269	0.362378	2	Moderate	2	Moderate
São José da Vitória	13	0.462617	6.01402	-1.53887	1	Low	1	Low
São José do Jacuípe	26.001	0.722593	18.7881	-0.0500595	2	Moderate	2	Moderate
São Miguel das Matas	13.0601	0.870172	11.3645	-0.915272	2	Moderate	1	Low
São Sebastião do Passé	13	0.561862	7.3042	-1.3885	1	Low	1	Low
Sapeaçu	23	0.970668	22.3254	0.3622	2	Moderate	2	Moderate
Sátiro Dias	26.001	0.801741	20.8461	0.189789	2	Moderate	2	Moderate
Saubara	2.81449	0.771064	2.17015	-1.98686	1	Low	1	Low
Saúde	26.394	0.83371	22.0049	0.324853	2	Moderate	2	Moderate
Seabra	22.9649	0.974815	22.3865	0.369329	2	Moderate	2	Moderate
Sebastião Laranjeiras	35.1708	0.910748	32.0318	1.49347	3	High	3	High
Senhor do Bonfim	29.001	0.517365	15.0041	-0.491085	2	Moderate	2	Moderate
Sento Sé	31.0075	0.786694	24.3935	0.603233	2	Moderate	3	High
Serra do Ramalho	34.5786	0.995642	34.4279	1.77273	3	High	3	High
Serra Dourada	28.539	0.993987	28.3674	1.06639	3	High	3	High
Serra Preta	24.1478	0.917691	22.1602	0.342946	2	Moderate	2	Moderate
Serrinha	23.773	0.585315	13.9147	-0.618048	2	Moderate	2	Moderate
Serrolândia	26	0.971852	25.2681	0.705176	2	Moderate	2	Moderate
Simões Filho	13	0.534075	6.94297	-1.4306	1	Low	1	Low
Sítio do Mato	28.3277	0.896191	25.3871	0.719036	2	Moderate	3	High
Sítio do Quinto	26	0.846296	22.0037	0.32471	2	Moderate	2	Moderate
Sobradinho	34	0.396251	13.4725	-0.669585	2	Moderate	3	High
Souto Soares	30.9945	0.988971	30.6527	1.33274	3	High	2	Moderate
Tabocas do Brejo Velho	26.3117	1	26.3117	0.826803	2	Moderate	3	High
Tanhaçu	27	0.891407	24.068	0.565301	2	Moderate	3	High
Tanque Novo	35.6606	0.990855	35.3345	1.8784	3	High	3	High
Tanquinho	24.3621	0.642954	15.6637	-0.414209	2	Moderate	2	Moderate
Taperoá	13	0.752	9.776	-1.10041	1	Low	1	Low
Tapiramutá	31.001	0.995998	30.8769	1.35887	3	High	2	Moderate
Teixeira de Freitas	13	0.45979	5.97727	-1.54315	1	Low	1	Low
Teodoro Sampaio	15.6717	0.849141	13.3075	-0.688825	2	Moderate	2	Moderate
Teofilândia	25.5836	0.813958	20.824	0.187217	2	Moderate	2	Moderate
Teolândia	13	0.813138	10.5708	-1.00778	1	Low	2	Moderate
Terra Nova	13	0.569452	7.40288	-1.377	1	Low	2	Moderate
Tremedal	36	0.943525	33.9669	1.719	3	High	3	High
Tucano	29.001	0.650087	18.8532	-0.042479	2	Moderate	2	Moderate
Uauá	26	0.980328	25.4885	0.730862	2	Moderate	2	Moderate
Ubaíra	15.8051	0.690355	10.9111	-0.968113	2	Moderate	2	Moderate
Ubaitaba	13	0.497915	6.47289	-1.48538	1	Low	1	Low
Ubatã	13	0.562444	7.31178	-1.38761	1	Low	1	Low
Uibaí	31	0.969632	30.0586	1.26349	3	High	3	High
Umburanas	29	0.991197	28.7447	1.11037	3	High	3	High
Una	13	0.802452	10.4319	-1.02397	1	Low	1	Low
Urandi	29.9257	0.926818	27.7357	0.992768	2	Moderate	3	High
Uruçuca	13	0.503483	6.54527	-1.47695	1	Low	1	Low
Utinga	31.001	0.986444	30.5808	1.32435	3	High	2	Moderate
Valença	12.3655	0.516078	6.38156	-1.49603	1	Low	1	Low
Valente	26.001	0.59429	15.4521	-0.438868	2	Moderate	2	Moderate
Várzea da Roça	26	0.843794	21.9387	0.317128	2	Moderate	2	Moderate
Várzea do Poço	26	0.815855	21.2122	0.232465	2	Moderate	2	Moderate
Várzea Nova	26.1545	0.702648	18.3774	-0.0979286	2	Moderate	2	Moderate
Varzedo	13.0511	0.843693	11.0111	-0.956464	2	Moderate	2	Moderate
Vera Cruz	7.44537	0.842465	6.27246	-1.50874	1	Low	1	Low
Vereda	14.984	0.768678	11.5179	-0.897398	2	Moderate	1	Low
Vitória da Conquista	24.7072	0.494735	12.2235	-0.815155	2	Moderate	2	Moderate
Wagner	31.001	0.992295	30.7621	1.34549	3	High	2	Moderate
Wanderley	27.2435	0.992578	27.0413	0.911838	2	Moderate	3	High
Wenceslau Guimarães	13	0.787494	10.2374	-1.04663	1	Low	2	Moderate
Xique-Xique	28.7316	0.725015	20.8308	0.188014	2	Moderate	3	High

## Sheet: Table S8
Municipalities with no vector records from surveillance (red, 1999-2019; black, 2006-2019)	TriatoScore risk stratum
Água Fria	Moderate
Aiquara	Moderate
Alagoinhas	Moderate
Alcobaça	Low
Almadina	Low
Amélia Rodrigues	Low
Antas	Moderate
Apuarema	Low
Aramari	Moderate
Aratuípe	Low
Aurelino Leal	Low
Banzaê	Moderate
Barra do Choça	Low
Barra do Rocha	Low
Barrocas	Moderate
Belmonte	Low
Bom Jesus da Serra	Moderate
Brumado	Moderate
Buerarema	Low
Caatiba	Moderate
Cachoeira	Low
Caculé	Moderate
Caém	Moderate
Camacan	Low
Camaçari	Low
Camamu	Low
Canavieiras	Low
Candeias	Low
Cândido Sales	Moderate
Capim Grosso	Moderate
Caravelas	Low
Cardeal da Silva	Low
Catu	Low
Cícero Dantas	Moderate
Cipó	Moderate
Conceição do Almeida	Moderate
Conceição do Jacuípe	Moderate
Conde	Moderate
Cordeiros	Moderate
Cravolândia	Moderate
Cruz das Almas	Moderate
Dário Meira	Moderate
Dias D'Ávila	Low
Dom Macedo Costa	Low
Elísio Medrado	Moderate
Encruzilhada	Moderate
Érico Cardoso	Moderate
Eunápolis	Low
Fátima	Moderate
Firmino Alves	Moderate
Floresta Azul	Moderate
Formosa do Rio Preto	Moderate
Gandu	Low
Gavião	Moderate
Gongogi	Low
Guaratinga	Low
Heliópolis	Moderate
Ibiassucê	High
Ibicaraí	Moderate
Ibicuí	Moderate
Ibirapitanga	Low
Ibirapuã	Low
Ibirataia	Low
Igrapiúna	Low
Iguaí	Low
Ilhéus	Low
Inhambupe	Moderate
Ipiaú	Moderate
Itabela	Low
Itacaré	Low
Itagi	Low
Itagibá	Moderate
Itaju do Colônia	Moderate
Itamaraju	Low
Itamari	Low
Itanagra	Low
Itanhém	Moderate
Itapé	Moderate
Itapebi	Moderate
Itapetinga	Moderate
Itapitanga	Low
Itarantim	Moderate
Itiruçu	Moderate
Itororó	Moderate
Ituberá	Low
Jaguaquara	Moderate
Jaguaripe	Low
Jandaíra	Moderate
Jucuruçu	Moderate
Jussari	Low
Lafaiete Coutinho	Moderate
Laje	Low
Lajedão	Low
Lajedinho	High
Lauro de Freitas	Low
Licínio de Almeida	Moderate
Macarani	Moderate
Madre de Deus	Low
Maiquinique	Moderate
Maraú	Low
Mascote	Low
Mata de São João	Low
Medeiros Neto	Low
Mucuri	Low
Mundo Novo	Moderate
Muniz Ferreira	Low
Muquém de São Francisco	Moderate
Muritiba	Moderate
Nazaré	Low
Nilo Peçanha	Low
Nova Canaã	Low
Nova Ibiá	Low
Nova Soure	Moderate
Nova Viçosa	Low
Ouriçangas	Moderate
Pedrão	Moderate
Piripá	Moderate
Planaltino	Moderate
Planalto	Moderate
Pojuca	Low
Porto Seguro	Low
Potiraguá	Moderate
Prado	Low
Ribeira do Amparo	Moderate
Ribeira do Pombal	Moderate
Ribeirão do Largo	Moderate
Rio do Antônio	Moderate
Salinas da Margarida	Low
Santa Cruz Cabrália	Low
Santa Cruz da Vitória	Moderate
Santo Antônio de Jesus	Low
São Felipe	Moderate
São Francisco do Conde	Low
São José da Vitória	Low
São Miguel das Matas	Low
Sapeaçu	Moderate
Saubara	Low
Sítio do Quinto	Moderate
Teixeira de Freitas	Low
Teodoro Sampaio	Low
Teolândia	Low
Terra Nova	Low
Ubaíra	Low
Ubaitaba	Low
Ubatã	Low
Una	Low
Uruçuca	Low
Várzea da Roça	Moderate
Varzedo	Low
Vera Cruz	Low
Vereda	Low
Wenceslau Guimarães	Low

## Sheet: Table S9
Hypothetical scenario: "weighted scores" and "TriatoScores" (column Z)
Municipality	Triatoma infestans	Triatoma rubrofasciata	Triatoma juazeirensis/brasiliensis	Triatoma sordida	Triatoma pseudomaculata	Triatoma lenti/bahiensis	Triatoma vitticeps	Triatoma costalimai	Triatoma melanocephala	Triatoma melanica	Triatoma petrocchiae	Triatoma sherlocki	Triatoma tibiamaculata	Panstrongylus megistus	Panstrongylus lutzi	Panstrongylus diasi	Panstrongylus geniculatus	Panstrongylus lenti	Rhodnius neglectus	Rhodnius nasutus	Rhodnius domesticus	Psammolestes tertius	Cavernicola pilosa	Parabelminus yurupucu	TriatoScore	Standardized TriatoScore	TriatoScore risk class	TriatoScore risk stratum
Abaíra	0	0	2.48399	2.48399	2.48399	3	0	0	2	0	0	0	0	2.48399	1.86299	0.00267705	1.86299	0	0.00401558	0	0	0.620998	0.620998	0	19.9106	-0.515474	2	Moderate
Abaré	10	0	4	4	4	0	0	0	2	0	2	0	0	4	3	0	3	0	3	3	0	1	1	0	44	2.75549	3	High
Acajutiba	0	0	3.17177	4	4	0	0	0	2	0	0	0	0.621171	4	2.37883	0	3	0	0	0	0.207057	0.792943	1	0.207057	25.3788	0.227022	2	Moderate
Adustina	0	0	4	4	4	0	0	0	2	0	0	0	0	4	3	0	3	0	0	0	0	1	1	0	26	0.311368	2	Moderate
Água Fria	0	0	3.52809	4	4	0	0	0	2	0	0	0	0.35393	4	2.64607	0	3	0	0	0	0.117977	0.882023	1	0.117977	25.6461	0.263309	2	Moderate
Aiquara	0	0	0	3.10793	3.10793	0	0	0	1.55396	0	0	0	3	4	0	0	3	0	0	0	1	0	1	1	20.7698	-0.39881	2	Moderate
Alagoinhas	0	0	2.09389	2.69113	2.69113	0	0	0	1.34556	0	0	0	1.42958	4	1.57042	0	3	0	0	0	0.476527	0.523473	1	0.476527	21.2982	-0.327058	2	Moderate
Alcobaça	0	0	0	0	0	0	0	0	0	0	0	0	2.9159	3.88787	0	0	2.9159	0	0	0	0.971968	0	0.971968	0.971968	12.6356	-1.50331	1	Low
Almadina	0	0	0	0.0137271	0.0137271	0	0	0	0.00686355	0	0	0	3	4	0	0	3	0	0	0	1	0	1	1	13.0343	-1.44917	1	Low
Amargosa	0	0	0	2.87904	2.87904	0	0	0	1.43952	0	0	0	3	4	0	0	3	0	0	0	1	0	1	1	20.1976	-0.476509	2	Moderate
Amélia Rodrigues	0	0	0.00154163	0.48275	0.48275	0	0	0	0.241375	0	0	0	2.99884	4	0.00115623	0	3	0	0	0	0.999615	0.000385408	1	0.999615	14.208	-1.2898	1	Low
América Dourada	0	0	4	4	4	0	0	0	2	0	0	2	0	4	3	0	3	0	3	0	0	1	1	0	31	0.99029	2	Moderate
Anagé	10	0	2.79718	4	4	0	0.902112	0	2	0	0	0	0.902112	4	2.09789	0	3	0	0	0	0.300704	0.699296	1	0.300704	36	1.66921	3	High
Andaraí	0	0	3.91422	3.91422	3.91422	0	0	0	2	0	0	0	0.001	3.91422	2.93566	1.40036	2.93566	0	2.10055	0	0	0.978554	0.978554	0	28.9872	0.716985	2	Moderate
Andorinha	0	0	4	4	4	0	0	0	2	0	0	0	0.001	4	3	0	3	0	3	0	0	1	1	0	29.001	0.718857	2	Moderate
Angical	0	0	0.0566332	4	4	0	0	0	0	0	0	0	0	4	0.0424749	2	3	0	3	0	0	1	1	0	22.0991	-0.218313	2	Moderate
Anguera	0	0	0.001	4	4	0	0	0	2	0	0	0	3	4	0.001	0	3	0	0	0	1	0.001	1	1	23.003	-0.0955786	2	Moderate
Antas	0	0	4	4	4	0	0	0	2	0	0	0	0	4	3	0	3	0	0	0	0	1	1	0	26	0.311368	2	Moderate
Antônio Cardoso	0	0	0.235413	4	4	0	0	0	2	0	0	0	2.82344	4	0.17656	0	3	0	0	0	0.941147	0.0588533	1	0.941147	23.1766	-0.0720118	2	Moderate
Antônio Gonçalves	0	0	4	4	4	0	0	0	2	0	0	0	0.001	4	3	0	3	0	3	0	0	1	1	0	29.001	0.718857	2	Moderate
Aporá	0	0	1.62068	4	4	0	0	0	2	0	0	0	1.78449	4	1.21551	0	3	0	0	0	0.594831	0.405169	1	0.594831	24.2155	0.0690611	2	Moderate
Apuarema	0	0	0	0	0	0	0	0	0	0	0	0	3	4	0	0	3	0	0	0	1	0	1	1	13	-1.45383	1	Low
Araças	0	0	1.61952	2.59393	2.59393	0	0	0	1.29696	0	0	0	1.78536	4	1.21464	0	3	0	0	0	0.595119	0.404881	1	0.595119	20.6995	-0.408364	2	Moderate
Aracatu	0	0	4	4	4	0	0	0	2	0	0	0	0	4	3	0	3	1	0	0	0	1	1	0	27	0.447152	2	Moderate
Araci	0	5	4	4	4	0	0	0	2	0	0	0	0.001	4	3	0	3	0	0	0	0	1	1	0	31.001	0.990426	2	Moderate
Aramari	0	0	2.20816	3.73694	3.73694	0	0	0	1.86847	0	0	0	1.34388	4	1.65612	0	3	0	0	0	0.447959	0.552041	1	0.447959	23.9985	0.0395914	2	Moderate
Arataca	0	0	0	0	0	0	0	0	0	0	0	0	3	4	0	0	3	0	0	0	1	0	1	1	13	-1.45383	1	Low
Aratuípe	0	0	0	0	0	0	0	0	0	0	0	0	3	4	0	0	3	0	0	0	1	0	1	1	13	-1.45383	1	Low
Aurelino Leal	0	0	0	0.000503007	0.000503007	0	0	0	0.000251503	0	0	0	3	4	0	0	3	0	0	0	1	0	1	1	13.0013	-1.45366	1	Low
Baianópolis	0	0	0.851614	4	4	0.638711	0	0	0	0	0	0	0	4	0.638711	2	3	0	3	0	0	1	1	0	24.129	0.0573195	2	Moderate
Baixa Grande	0	0	4	4	4	0	0	0	2	0	0	0	0.001	4	3	1.00289	3	0	1.50434	0	0	1	1	0	28.5082	0.651946	2	Moderate
Banzaê	0	0	4	4	4	0	0	0	2	0	0	0	0	4	3	0	3	0	0	0	0	1	1	0	26	0.311368	2	Moderate
Barra	10	0	1.79992	4	4	0	0	0	0	0	0.000146212	0	0	4	1.34994	1.99985	3	0	2.99978	1.34994	0	1	1	0	36.4996	1.73705	3	High
Barra da Estiva	0	0	3.5443	3.5443	3.5443	0	0	0	2	0	0	0	0	3.5443	2.65822	0	2.65822	0	0	0	0	0.886074	0.886074	0	23.2658	-0.0598969	2	Moderate
Barra do Choça	0	0	0	0.755007	0.755007	0	0.566256	0	0.377504	0	0	0	3	4	0	0	3	0	0	0	1	0	1	1	15.4538	-1.12065	1	Low
Barra do Mendes	0	0	2.14725	2.14725	2.14725	3	0	0	2	0	0	2	0	2.14725	1.61044	0	1.61044	0	1.61044	0	0	0.536813	0.536813	0	21.4939	-0.300486	2	Moderate
Barra do Rocha	0	0	0	0	0	0	0	0	0	0	0	0	3	4	0	0	3	0	0	0	1	0	1	1	13	-1.45383	1	Low
Barreiras	0	0	0	4	4	0	0	3	0	0	0	0	0	4	0.001	2	3	0	3	0	0	1	1	0	25.001	0.175719	2	Moderate
Barro Alto	0	0	4	4	4	0	0	0	2	0	0	2	0	4	3	0	3	0	3	0	0	1	1	0	31	0.99029	2	Moderate
Barro preto (Governador Lomanto Júnior)	0	0	0	0	0	0	0	0	0	0	0	0	3	4	0	0	3	0	0	0	1	0	1	1	13	-1.45383	1	Low
Barrocas	0	0	3.99992	4	4	0	0	0	2	0	0	0	6.08755e-05	4	2.99994	0	3	0	0	0	2.02918e-05	0.99998	1	2.02918e-05	25.9999	0.311359	2	Moderate
Belmonte	0	0	0	0	0	0	0	0	0	0	0	0	2.34699	3.65896	0	0	2.74422	0	0	0	0.782331	0	0.782331	0.782331	11.0972	-1.71221	1	Low
Belo Campo	0	0	1.24286	4	4	0	2.06785	0	2	0	0	0	2.06785	4	0.932148	0	3	0	0	0	0.689284	0.310716	1	0.689284	26	0.311368	2	Moderate
Biritinga	0	0	3.07424	4	4	0	0	0	2	0	0	0	0.694318	4	2.30568	0	3	0	0	0	0.231439	0.768561	1	0.231439	25.3057	0.21709	2	Moderate
Boa Nova	0	0	0.632865	2.44179	2.44179	0	0	0	1.22089	0	0	0	2.52535	4	0.474648	0	3	0	0	0	0.841784	0.158216	1	0.841784	19.5791	-0.560489	2	Moderate
Boa Vista do Tupim	0	0	4	4	4	0	0	0	2	0	0	0	0.001	4	3	0.579916	3	0	0.869874	0	0	1	1	0	27.4508	0.508362	2	Moderate
Bom Jesus da Lapa	0	0	3.99997	4	4	2.99998	0	0	1.99999	1.43894	0	0	0	4	2.99998	0.959295	3	0.999993	1.43894	0	0	1	1	0	33.8371	1.37552	3	High
Bom Jesus da Serra	0	0	3.49859	4	4	0	0	0	2	0	0	0	0.376055	4	2.62394	0	3	0	0	0	0.125352	0.874648	1	0.125352	25.6239	0.260305	2	Moderate
Boninal	0	0	2.35264	2.35264	2.35264	3	0	0	2	0	0	0	0	2.35264	1.76448	0	1.76448	0	1.76448	0	0	0.588161	0.588161	0	20.8803	-0.383803	2	Moderate
Bonito	0	0	4	4	4	3	0	0	2	0	0	0	0.001	4	3	1.99691	3	0	2.99536	0	0	1	1	0	33.9933	1.39673	3	High
Boquira	0	0	4	4	4	3	0	0	2	0	0	0	0	4	3	0.000192339	3	0	0.000288508	0	0	1	1	0	29.0005	0.718786	2	Moderate
Botuporã	0	0	4	4	4	3	1.85479	0	2	0	0	0	0	4	3	1.23652	3	1	1.85479	0	0	1	1	0	34.9461	1.52611	3	High
Brejões	0	0	0.623679	3.98545	3.98545	0	0	0	1.99273	0	0	0	2.53224	4	0.467759	0	3	0	0	0	0.84408	0.15592	1	0.84408	23.4314	-0.0374101	2	Moderate
Brejolândia	10	0	2.02724	4	4	1.52043	0	0	0	0	0	0	0	4	1.52043	2	3	0	3	0	0	1	1	0	37.0681	1.81424	3	High
Brotas de Macaúbas	0	0	3.75335	3.75335	3.75335	3	0	0	2	0	0	2	0	3.75335	2.81501	0	2.81501	0	2.81501	0	0	0.938338	0.938338	0	32.3351	1.17158	3	High
Brumado	0	0	4	4	4	0	0	0	2	0	0	0	0	4	3	0	3	1	0	0	0	1	1	0	27	0.447152	2	Moderate
Buerarema	0	0	0	0	0	0	0	0	0	0	0	0	3	4	0	0	3	0	0	0	1	0	1	1	13	-1.45383	1	Low
Buritirama	0	0	1.87176	4	4	0	0	0	0	0	0	0	0	4	1.40382	2	3	0	3	0	0	1	1	0	25.2756	0.213002	2	Moderate
Caatiba	0	0	0	1.75231	1.75231	0	1.31423	0	0.876154	0	0	0	3	4	0	0	3	0	0	0	1	0	1	1	18.695	-0.680538	2	Moderate
Cabaceiras do Paraguaçu	0	0	0.0632106	4	4	0	0	0	2	0	0	0	2.95259	4	0.047408	0	3	0	0	0	0.984197	0.0158027	1	0.984197	23.0474	-0.0895487	2	Moderate
Cachoeira	0	0	0	1.3018	1.3018	0	0	0	0.650901	0	0	0	2.90396	3.87195	0	0	2.90396	0	0	0	0.967987	0	0.967987	0.967987	15.8383	-1.06843	1	Low
Caculé	0	0	4	4	4	3	0.246142	0	2	0.246142	0	0	0	4	3	0.164095	3	1	0.246142	0	0	1	1	0	30.9025	0.977054	2	Moderate
Caém	0	0	4	4	4	0	0	0	2	0	0	0	0.001	4	3	0.879931	3	0	1.3199	0	0	1	1	0	28.2008	0.610206	2	Moderate
Caetanos	0	0	3.99869	4	4	0	0	0	2	0	0	0	0.000979535	4	2.99902	0	3	0	0	0	0.000326512	0.999673	1	0.000326512	25.999	0.311235	2	Moderate
Caetité	0	0	4	4	4	3	2.01266	0	2	2.01266	0	0	0	4	3	1.34177	3	1	2.01266	0	0	1	1	0	37.3798	1.85656	3	High
Cafarnaum	0	0	4	4	4	0	0	0	2	0	0	2	0.001	4	3	0.205657	3	0	0.308486	0	0	1	1	0	28.5151	0.652885	2	Moderate
Cairu	0	0	0	0	0	0	0	0	0	0	0	0	0.643597	1.47582	0	0	1.10686	0	0	0	0.214532	0	0.214532	0.214532	3.86987	-2.69356	1	Low
Caldeirão Grande	0	0	4	4	4	0	0	0	2	0	0	0	0	4	3	0.500545	3	0	0.750817	0	0	1	1	0	27.2514	0.481283	2	Moderate
Camacan	0	0	0	0	0	0	0	0	0	0	0	0	3	4	0	0	3	0	0	0	1	0	1	1	13	-1.45383	1	Low
Camaçari	0	0	0	0	0	0	0	0	0	0	0	0	2.1817	4	0	0	3	0	0	0	0.727234	0	0.727234	0.727234	11.3634	-1.67606	1	Low
Camamu	0	0	0	0	0	0	0	0	0	0	0	0	2.66119	3.57457	0	0	2.68093	0	0	0	0.887063	0	0.887063	0.887063	11.5779	-1.64693	1	Low
Campo Alegre de Lourdes	0	0	4	4	4	0	0	0	0	0	2	0	0	4	3	0	3	0	3	3	0	1	1	0	32	1.12607	3	High
Campo Formoso	0	0	4	4	4	0	0	0	2	0	0	0	0	4	3	0	3	0	3	0	0	1	1	0	29	0.718721	2	Moderate
Canápolis	0	0	2.61091	4	4	1.95818	0	0	0	0	0	0	0	4	1.95818	2	3	0	3	0	0	1	1	0	28.5273	0.654532	2	Moderate
Canarana	0	0	4	4	4	0	0	0	2	0	0	2	0	4	3	0	3	0	3	0	0	1	1	0	31	0.99029	2	Moderate
Canavieiras	0	0	0	0	0	0	0	0	0	0	0	0	2.39341	3.68113	0	0	2.76085	0	0	0	0.797802	0	0.797802	0.797802	11.2288	-1.69433	1	Low
Candeal	0	0	3.0381	4	4	0	0	0	2	0	0	0	0.721428	4	2.27857	0	3	0	0	0	0.240476	0.759524	1	0.240476	25.2786	0.213409	2	Moderate
Candeias	0	0	0	0	0	0	0	0	0	0	0	0	3	4	0	0	3	0	0	0	1	0	1	1	13	-1.45383	1	Low
Candiba	0	0	4	4	4	3	0.001	0	2	0.001	0	0	0.001	4	3	0.001	3	1	3	0	0	1	1	0	33.004	1.2624	3	High
Cândido Sales	0	0	0	4	4	0	3	0	2	0	0	0	3	4	0	0	3	0	0	0	1	0	1	1	26	0.311368	2	Moderate
Cansanção	0	0	4	4	4	0	0	0	2	0	0	0	0.001	4	3	0	3	0	3	0	0	1	1	0	29.001	0.718857	2	Moderate
Canudos	0	0	4	4	4	0	0	0	2	0	0	0	0	4	3	0	3	0	0	0	0	1	1	0	26	0.311368	2	Moderate
Capela do Alto Alegre	0	0	4	4	4	0	0	0	2	0	0	0	0.001	4	3	0	3	0	0	0	0	1	1	0	26.001	0.311503	2	Moderate
Capim Grosso	0	0	4	4	4	0	0	0	2	0	0	0	0	4	3	0	3	0	0	0	0	1	1	0	26	0.311368	2	Moderate
Caraíbas	0	0	4	4	4	0	0	0	2	0	0	0	0	4	3	0	3	0	0	0	0	1	1	0	26	0.311368	2	Moderate
Caravelas	0	0	0	0	0	0	0	0	0	0	0	0	2.67479	3.56638	0	0	2.67479	0	0	0	0.891595	0	0.891595	0.891595	11.5907	-1.64519	1	Low
Cardeal da Silva	0	0	0	0	0	0	0	0	0	0	0	0	3	4	0	0	3	0	0	0	1	0	1	1	13	-1.45383	1	Low
Carinhanha	0	0	4	4	4	3	0	0	0	2.19006	0	0	0	4	3	1.46004	3	1	2.19006	0	0	1	1	0	33.8401	1.37594	3	High
Casa Nova	0	0	4	4	4	0	0	0	0	0	2	0	0	4	3	0	3	0	3	3	0	1	1	0	32	1.12607	3	High
Castro Alves	0	0	0	3.60739	3.60739	0	0	0	1.8037	0	0	0	3	4	0.001	0	3	0	0	0	1	0.001	1	1	22.0205	-0.228989	2	Moderate
Catolândia	0	0	0	4	4	0.001	0	3	0	0	0	0	0	4	0.001	2	3	0	3	0	0	1	1	0	25.002	0.175855	2	Moderate
Catu	0	0	0	0	0	0	0	0	0	0	0	0	3	4	0	0	3	0	0	0	1	0	1	1	13	-1.45383	1	Low
Caturama	0	0	4	4	4	3	0	0	2	0	0	0	0	4	3	0	3	1	3	0	0	1	1	0	33	1.26186	3	High
Central	0	0	4	4	4	0	0	0	2	0	0	2	0	4	3	0	3	0	3	0	0	1	1	0	31	0.99029	2	Moderate
Chorrochó	0	0	4	4	4	0	0	0	2	0	2	0	0	4	3	0	3	0	3	3	0	1	1	0	34	1.39764	3	High
Cícero Dantas	0	0	4	4	4	0	0	0	2	0	0	0	0	4	3	0	3	0	0	0	0	1	1	0	26	0.311368	2	Moderate
Cipó	0	0	4	4	4	0	0	0	2	0	0	0	0	4	3	0	3	0	0	0	0	1	1	0	26	0.311368	2	Moderate
Coaraci	0	0	0	0.184223	0.184223	0	0	0	0.0921116	0	0	0	3	4	0	0	3	0	0	0	1	0	1	1	13.4606	-1.39129	1	Low
Cocos	0	0	0.266181	4	4	0.199636	0	2.80036	0	3	0	0	0	4	0.199636	2	3	0.0665452	3	0	0	1	1	0	28.5324	0.655223	2	Moderate
Conceição da Feira	0	0	0	4	4	0	0	0	2	0	0	0	3	4	0.001	0	3	0	0	0	1	0	1	1	23.001	-0.0958501	2	Moderate
Conceição do Almeida	0	0	0	2.81786	2.81786	0	0	0	1.40893	0	0	0	3	4	0	0	3	0	0	0	1	0	1	1	20.0447	-0.497276	2	Moderate
Conceição do Coité	0	0	4	4	4	0	0	0	2	0	0	0	0.001	4	3	0	3	0	0	0	0	1	1	0	26.001	0.311503	2	Moderate
Conceição do Jacuípe	0	0	0.851581	2.60549	2.60549	0	0	0	1.30274	0	0	0	2.36131	4	0.638686	0	3	0	0	0	0.787105	0.212895	1	0.787105	20.1524	-0.482645	2	Moderate
Conde	0	0	1.47779	2.67013	3.04859	0	0	0	1.5243	0	0	0	1.89166	4	1.10834	0	3	0	0	0	0.630553	0.369447	1	0.630553	21.3514	-0.319845	2	Moderate
Condeúba	0	0	4	4	4	0	0.001	0	2	0	0	0	0.001	4	3	0	3	1	0	0	0.001	1	1	0.001	27.004	0.447695	2	Moderate
Contendas do Sincorá	0	0	4	4	4	0	0	0	2	0	0	0	0	4	3	0	3	1	0	0	0	1	1	0	27	0.447152	2	Moderate
Coração de Maria	0	0	2.31523	3.99655	3.99655	0	0	0	1.99828	0	0	0	1.26358	4	1.73642	0	3	0	0	0	0.421193	0.578807	1	0.421193	24.7278	0.138622	2	Moderate
Cordeiros	0	0	4	4	4	0	0.001	0	2	0	0	0	0.001	4	3	0	3	1	0	0	0.001	1	1	0.001	27.004	0.447695	2	Moderate
Coribe	0	0	2.93942	4	4	2.20457	0	0	0	3	0	0	0	4	2.20457	2	3	0.734855	3	0	0	1	1	0	33.0834	1.27318	3	High
Coronel João Sá	0	0	4	4	4	0	0	0	2	0	0	0	0	4	3	0	3	0	0	0	0	1	1	0	26	0.311368	2	Moderate
Correntina	0	0	0.236128	4	4	0.177096	0	2.8229	0	0	0	0	0	4	0.177096	2	3	0	3	0	0	1	1	0	25.4132	0.231693	2	Moderate
Cotegipe	0	0	0.584696	4	4	0	0	0	0	0	0	0	0	4	0.438522	2	3	0	3	0	0	1	1	0	23.0232	-0.0928333	2	Moderate
Cravolândia	0	0	0	1.55852	1.55852	0	0	0	0.779262	0	0	0	3	4	0	0	3	0	0	0	1	0	1	1	16.8963	-0.924773	2	Moderate
Crisópolis	0	0	4	4	4	0	0	0	2	0	0	0	0	4	3	0	3	0	0	0	0	1	1	0	26	0.311368	2	Moderate
Cristópolis	0	0	0.690497	4	4	0.517873	0	0	0	0	0	0	0	4	0.517873	2	3	0	3	0	0	1	1	0	23.7262	0.00262653	2	Moderate
Cruz das Almas	0	0	0	4	4	0	0	0	2	0	0	0	3	4	0	0	3	0	0	0	1	0	1	1	23	-0.0959859	2	Moderate
Curaçá	0	0	4	4	4	0	0	0	2	0	2	0	0	4	3	0	3	0	3	3	0	1	1	0	34	1.39764	3	High
Dário Meira	0	0	0	1.73834	1.73834	0	0	0	0.869168	0	0	0	3	4	0	0	3	0	0	0	1	0	1	1	17.3458	-0.863733	2	Moderate
Dias D'Ávila	0	0	0	0	0	0	0	0	0	0	0	0	3	4	0	0	3	0	0	0	1	0	1	1	13	-1.45383	1	Low
Dom Basílio	0	0	4	4	4	0	0	0	2	0	0	0	0	4	3	1.04948	3	1	1.57423	0	0	1	1	0	29.6237	0.803411	2	Moderate
Dom Macedo Costa	0	0	0	0.178009	0.178009	0	0	0	0.0890045	0	0	0	3	4	0	0	3	0	0	0	1	0	1	1	13.445	-1.3934	1	Low
Elísio Medrado	0	0	0	3.63526	3.63526	0	0	0	1.81763	0	0	0	3	4	0	0	3	0	0	0	1	0	1	1	22.0882	-0.2198	2	Moderate
Encruzilhada	0	0	0	3.51472	3.51472	0	2.63604	0	1.75736	0	0	0	3	4	0	0	3	0	0	0	1	0	1	1	24.4229	0.0972156	2	Moderate
Entre Rios	0	0	0	1.68731	1.68731	0	0	0	0.843653	0	0	0	3	4	0	0	3	0	0	0	1	0	1	1	17.2183	-0.881056	2	Moderate
Érico Cardoso	0	0	4	4	4	3	0	0	2	0	0	0	0	4	3	0.1693	3	1	0.25395	0	0	1	1	0	30.4233	0.911976	2	Moderate
Esplanada	0	0	0.234499	1.72047	1.72047	0	0	0	0.860235	0	0	0	2.82413	4	0.175875	0	3	0	0	0	0.941375	0.0586248	1	0.941375	17.477	-0.845917	2	Moderate
Euclides da Cunha	0	0	4	4	4	0	0	0	2	0	0	0	0.001	4	3	0	3	0	0	0	0	1	1	0	26.001	0.311503	2	Moderate
Eunápolis	0	0	0	0	0	0	0	0	0	0	0	0	3	4	0	0	3	0	0	0	1	0	1	1	13	-1.45383	1	Low
Fátima	0	0	4	4	4	0	0	0	2	0	0	0	0	4	3	0	3	0	0	0	0	1	1	0	26	0.311368	2	Moderate
Feira da Mata	0	0	4	4	4	3	0	0	0	2.39541	0	0	0	4	3	1.59694	3	1	2.39541	0	0	1	1	0	34.3878	1.4503	3	High
Feira de Santana	0	0	1.22505	4	4	0	0	0	2	0	0	0	2.08121	4	0.918791	0	3	0	0	0	0.693736	0.306264	1	0.693736	23.9188	0.0287716	2	Moderate
Filadélfia	0	0	4	4	4	0	0	0	2	0	0	0	0.001	4	3	0	3	0	3	0	0	1	1	0	29.001	0.718857	2	Moderate
Firmino Alves	0	0	0	4	4	0	0	0	2	0	0	0	3	4	0	0	3	0	0	0	1	0	1	1	23	-0.0959859	2	Moderate
Floresta Azul	0	0	0	1.4366	1.4366	0	0	0	0.7183	0	0	0	3	4	0	0	3	0	0	0	1	0	1	1	16.5915	-0.966161	2	Moderate
Formosa do Rio Preto	0	0	0	4	4	0	0	3	0	0	0	0	0	4	0.001	2	3	0	3	0	0	1	1	0	25.001	0.175719	2	Moderate
Gandu	0	0	0	0	0	0	0	0	0	0	0	0	3	4	0	0	3	0	0	0	1	0	1	1	13	-1.45383	1	Low
Gavião	0	0	4	4	4	0	0	0	2	0	0	0	0.001	4	3	0	3	0	0	0	0	1	1	0	26.001	0.311503	2	Moderate
Gentio do Ouro	0	0	3.65128	3.65128	3.65128	3	0	0	2	0	0	2	0	3.65128	2.73846	0	2.73846	0	2.73846	0	0	0.912819	0.912819	0	31.6461	1.07802	3	High
Glória	0	0	4	4	4	0	0	0	2	0	2	0	0	4	3	0	3	0	0	3	0	1	1	0	31	0.99029	2	Moderate
Gongogi	0	0	0	0.0572229	0.0572229	0	0	0	0.0286114	0	0	0	3	4	0	0	3	0	0	0	1	0	1	1	13.1431	-1.43441	1	Low
Governador Mangabeira	0	0	0	4	4	0	0	0	2	0	0	0	3	4	0.001	0	3	0	0	0	1	0	1	1	23.001	-0.0958501	2	Moderate
Guajeru	0	0	4	4	4	0	0	0	2	0	0	0	0	4	3	0	3	1	0	0	0	1	1	0	27	0.447152	2	Moderate
Guanambi	0	0	4	4	4	3	0.725564	0	2	0.725564	0	0	0	4	3	0.483709	3	1	0.725564	0	0	1	1	0	32.6604	1.21575	3	High
Guaratinga	0	0	0	0.611087	0.611087	0	0.458316	0	0.305544	0	0	0	3	4	0	0	3	0	0	0	1	0	1	1	14.986	-1.18416	1	Low
Heliópolis	0	0	4	4	4	0	0	0	2	0	0	0	0	4	3	0	3	0	0	0	0	1	1	0	26	0.311368	2	Moderate
Iaçu	0	0	4	4	4	0	0	0	2	0	0	0	0.001	4	3	0	3	0	0	0	0	1	1	0	26.001	0.311503	2	Moderate
Ibiassucê	0	0	4	4	4	3	0.35633	0	2	0.35633	0	0	0	4	3	0.237553	3	1	0.35633	0	0	1	1	0	31.3065	1.03191	3	High
Ibicaraí	0	0	0	3.10838	3.10838	0	0	0	1.55419	0	0	0	3	4	0	0	3	0	0	0	1	0	1	1	20.771	-0.398655	2	Moderate
Ibicoara	0	0	2.4261	2.4261	2.4261	0	0	0	2	0	0	0	0	2.4261	1.81958	0.0943033	1.81958	0	0.141455	0	0	0.606525	0.606525	0	16.7924	-0.938887	2	Moderate
Ibicuí	0	0	0	3.19539	3.19539	0	0	0	1.59769	0	0	0	3	4	0	0	3	0	0	0	1	0	1	1	20.9885	-0.369121	2	Moderate
Ibipeba	10	0	4	4	4	3	0	0	2	0	0	2	0	4	3	0	3	0	3	0	0	1	1	0	44	2.75549	3	High
Ibipitanga	0	0	4	4	4	3	0	0	2	0	0	0	0	4	3	0	3	0	3	0	0	1	1	0	32	1.12607	3	High
Ibiquera	0	0	4	4	4	0	0	0	2	0	0	0	0.001	4	3	1.96758	3	0	2.95137	0	0	1	1	0	30.9199	0.97942	2	Moderate
Ibirapitanga	0	0	0	0	0	0	0	0	0	0	0	0	3	4	0	0	3	0	0	0	1	0	1	1	13	-1.45383	1	Low
Ibirapuã	0	0	0	0	0	0	0	0	0	0	0	0	3	4	0	0	3	0	0	0	1	0	1	1	13	-1.45383	1	Low
Ibirataia	0	0	0	0	0	0	0	0	0	0	0	0	3	4	0	0	3	0	0	0	1	0	1	1	13	-1.45383	1	Low
Ibitiara	0	0	4	4	4	3	0	0	2	0	0	0	0	4	3	0	3	0	3	0	0	1	1	0	32	1.12607	3	High
Ibititá	0	0	4	4	4	0	0	0	2	0	0	2	0	4	3	0	3	0	3	0	0	1	1	0	31	0.99029	2	Moderate
Ibotirama	0	0	4	4	4	3	0	0	2	0	0	0	0	4	3	0.958759	3	0	1.43814	0	0	1	1	0	31.3969	1.04418	3	High
Ichu	0	0	4	4	4	0	0	0	2	0	0	0	0.001	4	3	0	3	0	0	0	0	1	1	0	26.001	0.311503	2	Moderate
Igaporã	0	0	4	4	4	3	0.983202	0	2	0.983202	0	0	0	4	3	0.655468	3	1	0.983202	0	0	1	1	0	33.6051	1.34402	3	High
Igrapiúna	0	0	0	0	0	0	0	0	0	0	0	0	2.53019	3.37388	0	0	2.53041	0	0	0	0.843396	0	0.843396	0.843396	10.9647	-1.7302	1	Low
Iguaí	0	0	0	0.880845	0.880845	0	0	0	0.440423	0	0	0	3	4	0	0	3	0	0	0	1	0	1	1	15.2021	-1.15482	1	Low
Ilhéus	0	0	0	0	0	0	0	0	0	0	0	0	3	4	0	0	3	0	0	0	1	0	1	1	13	-1.45383	1	Low
Inhambupe	0	0	3.19859	4	4	0	0	0	2	0	0	0	0.601054	4	2.39895	0	3	0	0	0	0.200351	0.799649	1	0.200351	25.3989	0.229754	2	Moderate
Ipecaetá	0	0	2.30003	4	4	0	0	0	2	0	0	0	1.27497	4	1.72503	0	3	0	0	0	0.424992	0.575008	1	0.424992	24.725	0.138246	2	Moderate
Ipiaú	0	0	0	1.3941	1.3941	0	0	0	0.697051	0	0	0	3	4	0	0	3	0	0	0	1	0	1	1	16.4853	-0.980587	2	Moderate
Ipirá	0	0	4	4	4	0	0	0	2	0	0	0	0.001	4	3	0	3	0	0	0	0	1	1	0	26.001	0.311503	2	Moderate
Ipupiara	0	0	3.09852	3.09852	3.09852	3	0	0	2	0	0	2	0	3.09852	2.32389	0	2.32389	0	2.32389	0	0	0.774629	0.774629	0	27.915	0.571394	2	Moderate
Irajuba	0	0	0.329561	4	4	0	0	0	2	0	0	0	2.75283	4	0.24717	0	3	0	0	0	0.91761	0.0823901	1	0.91761	23.2472	-0.062424	2	Moderate
Iramaia	0	0	4	4	4	0	0	0	2	0	0	0	0	4	3	0.219258	3	0	0.328888	0	0	1	1	0	26.5481	0.385797	2	Moderate
Iraquara	0	0	3.51683	3.51683	3.51683	3	0	0	2	0	0	0	0.001	3.51683	2.63763	0.132426	2.63763	0	0.198639	0	0	0.879209	0.879209	0	26.4331	0.370172	2	Moderate
Irará	0	0	1.48119	4	4	0	0	0	2	0	0	0	1.8891	4	1.1109	0	3	0	0	0	0.629701	0.370299	1	0.629701	24.1109	0.0548565	2	Moderate
Irecê	0	0	4	4	4	0	0	0	2	0	0	2	0	4	3	0	3	0	3	0	0	1	1	0	31	0.99029	2	Moderate
Itabela	0	0	0	0	0	0	0	0	0	0	0	0	3	4	0	0	3	0	0	0	1	0	1	1	13	-1.45383	1	Low
Itaberaba	0	0	4	4	4	0	0	0	2	0	0	0	0.001	4	3	0.240938	3	0	0.361408	0	0	1	1	0	26.6033	0.393293	2	Moderate
Itabuna	0	0	0	0.158003	0.158003	0	0	0	0.0790016	0	0	0	3	4	0	0	3	0	0	0	1	0	1	1	13.395	-1.40019	1	Low
Itacaré	0	0	0	0	0	0	0	0	0	0	0	0	3	4	0	0	3	0	0	0	1	0	1	1	13	-1.45383	1	Low
Itaeté	0	0	4	4	4	0	0	0	2	0	0	0	0.001	4	3	0.989265	3	0	1.4839	0	0	1	1	0	28.4742	0.647321	2	Moderate
Itagi	0	0	0	0.945244	0.945244	0	0	0	0.472622	0	0	0	3	4	0	0	3	0	0	0	1	0	1	1	15.3631	-1.13296	1	Low
Itagibá	0	0	0	3.95795	3.95795	0	0	0	1.97897	0	0	0	3	4	0	0	3	0	0	0	1	0	1	1	22.8949	-0.110261	2	Moderate
Itagimirim	0	0	0	1.4147	1.4147	0	1.06102	0	0.70735	0	0	0	3	4	0	0	3	0	0	0	1	0	1	1	17.5978	-0.829525	2	Moderate
Itaguaçu da Bahia	10	0	4	4	4	0	0	0	2	0	0	2	0	4	3	0.00377492	3	0	0.00566238	0	0	1	1	0	38.0094	1.94206	3	High
Itaju do Colônia	0	0	0	2.32121	2.32121	0	1.74091	0	1.1606	0	0	0	3	4	0	0	3	0	0	0	1	0	1	1	20.5439	-0.429483	2	Moderate
Itajuípe	0	0	0	0	0	0	0	0	0	0	0	0	3	4	0	0	3	0	0	0	1	0	1	1	13	-1.45383	1	Low
Itamaraju	0	0	0	0.0842033	0.0842033	0	0.0631524	0	0.0421016	0	0	0	3	4	0	0	3	0	0	0	1	0	1	1	13.2737	-1.41667	1	Low
Itamari	0	0	0	0	0	0	0	0	0	0	0	0	3	4	0	0	3	0	0	0	1	0	1	1	13	-1.45383	1	Low
Itambé	0	0	0	2.51915	2.51915	0	1.88936	0	1.25957	0	0	0	3	4	0	0	3	0	0	0	1	0	1	1	21.1872	-0.342133	2	Moderate
Itanagra	0	0	0	0	0	0	0	0	0	0	0	0	3	4	0	0	3	0	0	0	1	0	1	1	13	-1.45383	1	Low
Itanhém	0	0	0	2.59203	2.59203	0	1.94402	0	1.29601	0	0	0	3	4	0	0	3	0	0	0	1	0	1	1	21.4241	-0.30997	2	Moderate
Itaparica	0	0	0	0	0	0	0	0	0	0	0	0	2.97051	3.96068	0	0	2.97051	0	0	0	0.99017	0	0.99017	0.99017	12.8722	-1.47118	1	Low
Itapé	0	0	0	2.63079	2.63079	0	0	0	1.3154	0	0	0	3	4	0	0	3	0	0	0	1	0	1	1	19.577	-0.560778	2	Moderate
Itapebi	0	0	0	3.26399	3.26399	0	2.44799	0	1.632	0	0	0	3	4	0	0	3	0	0	0	1	0	1	1	23.608	-0.0134327	2	Moderate
Itapetinga	0	0	0	4	4	0	3	0	2	0	0	0	3	4	0	0	3	0	0	0	1	0	1	1	26	0.311368	2	Moderate
Itapicuru	0	0	4	4	4	0	0	0	2	0	0	0	0	4	3	0	3	0	0	0	0	1	1	0	26	0.311368	2	Moderate
Itapitanga	0	0	0	0	0	0	0	0	0	0	0	0	3	4	0	0	3	0	0	0	1	0	1	1	13	-1.45383	1	Low
Itaquara	0	0	0	2.40177	2.40177	0	0	0	1.20089	0	0	0	3	4	0	0	3	0	0	0	1	0	1	1	19.0044	-0.638523	2	Moderate
Itarantim	0	0	0	4	4	0	3	0	2	0	0	0	3	4	0	0	3	0	0	0	1	0	1	1	26	0.311368	2	Moderate
Itatim	0	0	3.98468	4	4	0	0	0	2	0	0	0	0.01149	4	2.98851	0	3	0	0	0	0.00382999	0.99617	1	0.00382999	25.9885	0.309807	2	Moderate
Itiruçu	0	0	0	4	4	0	0	0	2	0	0	0	3	4	0	0	3	0	0	0	1	0	1	1	23	-0.0959859	2	Moderate
Itiúba	0	0	4	4	4	0	0	0	2	0	0	0	0.001	4	3	0	3	0	3	0	0	1	1	0	29.001	0.718857	2	Moderate
Itororó	0	0	0	3.65071	3.65071	0	2.73804	0	1.82536	0	0	0	3	4	0	0	3	0	0	0	1	0	1	1	24.8648	0.157228	2	Moderate
Ituaçu	0	0	4	4	4	0	0	0	2	0	0	0	0	4	3	0	3	1	0	0	0	1	1	0	27	0.447152	2	Moderate
Ituberá	0	0	0	0	0	0	0	0	0	0	0	0	2.89348	3.85797	0	0	2.89348	0	0	0	0.964493	0	0.964493	0.964493	12.5384	-1.51651	1	Low
Iuiú	0	0	4	4	4	3	3	0	0	3	0	0	0	4	3	2	3	1	3	0	0	1	1	0	39	2.07657	3	High
Jaborandi	0	0	0.23234	4	4	0.174255	0	2.82575	0	0	0	0	0	4	0.174255	2	3	0	3	0	0	1	1	0	25.4066	0.230792	2	Moderate
Jacaraci	0	0	3.99318	4	4	0	0.00511516	0	2	0	0	0	0.00511501	4	2.99488	1.01435e-07	3	0.998295	1.52152e-07	0	0.001705	0.998295	1	0.001705	26.9983	0.446921	2	Moderate
Jacobina	0	0	4	4	4	0	0	0	2	0	0	0	0.001	4	3	0.570414	3	0	0.855621	0	0	1	1	0	27.427	0.505137	2	Moderate
Jaguaquara	0	0	0	2.44863	2.44863	0	0	0	1.22431	0	0	0	3	4	0	0	3	0	0	0	1	0	1	1	19.1216	-0.622617	2	Moderate
Jaguarari	0	0	4	4	4	0	0	0	2	0	0	0	0.001	4	3	0	3	0	3	0	0	1	1	0	29.001	0.718857	2	Moderate
Jaguaripe	0	0	0	0	0	0	0	0	0	0	0	0	2.6006	3.71157	0	0	2.78368	0	0	0	0.866866	0	0.866866	0.866866	11.6965	-1.63083	1	Low
Jandaíra	0	0	0.150376	0.150376	4	0	0	0	2	0	0	0	2.88722	4	0.112782	0	3	0	0	0	0.962406	0.037594	1	0.962406	19.2632	-0.603391	2	Moderate
Jequié	0	0	2.0185	2.91826	2.91826	0	0	0	1.45913	0	0	0	1.48612	4	1.51388	0	3	0	0	0	0.495374	0.504626	1	0.495374	21.8095	-0.257633	2	Moderate
Jeremoabo	0	0	4	4	4	0	0	0	2	0	0	0	0	4	3	0	3	0	0	0	0	1	1	0	26	0.311368	2	Moderate
Jiquiriçá	0	0	0	0	0	0	0	0	0	0	0	0	3	4	0	0	3	0	0	0	1	0	1	1	13	-1.45383	1	Low
Jitaúna	0	0	0	0.0769623	0.0769623	0	0	0	0.0384812	0	0	0	3	4	0	0	3	0	0	0	1	0	1	1	13.1924	-1.42771	1	Low
João Dourado	0	0	4	4	4	0	0	0	2	0	0	2	0	4	3	0	3	0	3	0	0	1	1	0	31	0.99029	2	Moderate
Juazeiro	0	0	4	4	4	0	0	0	2	0	2	0	0	4	3	0	3	0	3	3	0	1	1	0	34	1.39764	3	High
Jucuruçu	0	0	0	1.87294	1.87294	0	1.40471	0	0.936472	0	0	0	3	4	0	0	3	0	0	0	1	0	1	1	19.0871	-0.627301	2	Moderate
Jussara	0	0	4	4	4	0	0	0	2	0	0	2	0	4	3	0	3	0	3	0	0	1	1	0	31	0.99029	2	Moderate
Jussari	0	0	0	0.285194	0.285194	0	0	0	0.142597	0	0	0	3	4	0	0	3	0	0	0	1	0	1	1	13.713	-1.35702	1	Low
Jussiape	0	0	4	4	4	0	0	0	2	0	0	0	0	4	3	0.14432	3	0	0.21648	0	0	1	1	0	26.3608	0.360359	2	Moderate
Lafaiete Coutinho	0	0	1.20731	4	4	0	0	0	2	0	0	0	2.09452	4	0.905485	0	3	0	0	0	0.698172	0.301828	1	0.698172	23.9055	0.0269649	2	Moderate
Lagoa Real	0	0	4	4	4	3	0.886568	0	2	0	0	0	0	4	3	0.591045	3	1	0.886568	0	0	1	1	0	32.3642	1.17552	3	High
Laje	0	0	0	0	0	0	0	0	0	0	0	0	3	4	0	0	3	0	0	0	1	0	1	1	13	-1.45383	1	Low
Lajedão	0	0	0	0	0	0	0	0	0	0	0	0	3	4	0	0	3	0	0	0	1	0	1	1	13	-1.45383	1	Low
Lajedinho	0	0	4	4	4	0	0	0	2	0	0	0	0.001	4	3	2	3	0	3	0	0	1	1	0	31.001	0.990426	2	Moderate
Lajedo do Tabocal	0	0	0.125846	4	4	0	0	0	2	0	0	0	2.90562	4	0.0943847	0	3	0	0	0	0.968538	0.0314616	1	0.968538	23.0944	-0.08317	2	Moderate
Lamarão	0	0	2.96828	4	4	0	0	0	2	0	0	0	0.77379	4	2.22621	0	3	0	0	0	0.25793	0.74207	1	0.25793	25.2262	0.206299	2	Moderate
Lapão	0	0	4	4	4	0	0	0	2	0	0	2	0	4	3	0	3	0	3	0	0	1	1	0	31	0.99029	2	Moderate
Lauro de Freitas	0	0	0	0	0	0	0	0	0	0	0	0	2.26204	4	0	0	3	0	0	0	0.754012	0	0.754012	0.754012	11.5241	-1.65424	1	Low
Lençóis	0	0	3.83763	3.83763	3.83763	3	0	0	2	0	0	0	0.001	3.83763	2.87822	1.43433	2.87822	0	2.1515	0	0	0.959408	0.959408	0	31.6126	1.07348	3	High
Licínio de Almeida	0	0	4	4	4	3	0.00358334	0	2	0.00358334	0	0	0	4	3	0.0023889	3	1	0.00358334	0	0	1	1	0	30.0131	0.85629	2	Moderate
Livramento de Nossa Senhora	0	0	4	4	4	0	1.62777	0	2	0	0	0	0	4	3	1.08518	3	1	1.62777	0	0	1	1	0	31.3407	1.03656	3	High
Luís Eduardo Magalhães	0	0	0	4	4	0	0	3	0	0	0	0	0	4	0	2	3	0	3	0	0	1	1	0	25	0.175583	2	Moderate
Macajuba	0	0	4	4	4	0	0	0	2	0	0	0	0.001	4	3	0.697299	3	0	1.04595	0	0	1	1	0	27.7442	0.548209	2	Moderate
Macarani	0	0	0	2.76154	2.76154	0	2.07115	0	1.38077	0	0	0	3	4	0	0	3	0	0	0	1	0	1	1	21.975	-0.235166	2	Moderate
Macaúbas	0	0	4	4	4	3	0.69155	0	2	0	0	0	0	4	3	0.461034	3	1	0.69155	0	0	1	1	0	31.8441	1.10491	3	High
Macururé	0	0	4	4	4	0	0	0	2	0	2	0	0	4	3	0	3	0	0	3	0	1	1	0	31	0.99029	2	Moderate
Madre de Deus	0	0	0	0	0	0	0	0	0	0	0	0	3	4	0	0	3	0	0	0	1	0	1	1	13	-1.45383	1	Low
Maetinga	0	0	4	4	4	0	0	0	2	0	0	0	0	4	3	0	3	1	0	0	0	1	1	0	27	0.447152	2	Moderate
Maiquinique	0	0	0	4	4	0	3	0	2	0	0	0	3	4	0	0	3	0	0	0	1	0	1	1	26	0.311368	2	Moderate
Mairi	0	0	4	4	4	0	0	0	2	0	0	0	0.001	4	3	0.543702	3	0	0.815553	0	0	1	1	0	27.3603	0.496069	2	Moderate
Malhada	0	0	4	4	4	3	2.99982	0	0	2.99982	0	0	0	4	3	1.99988	3	1	2.99982	0	0	1	1	0	38.9993	2.07648	3	High
Malhada de Pedras	0	0	4	4	4	0	0	0	2	0	0	0	0	4	3	0	3	1	0	0	0	1	1	0	27	0.447152	2	Moderate
Manoel Vitorino	0	0	3.79282	4	4	0	0	0	2	0	0	0	0.155381	4	2.84462	0	3	0	0	0	0.0517938	0.948206	1	0.0517938	25.8446	0.290269	2	Moderate
Mansidão	0	0	1.10304	4	4	0	0	0	0	0	0	0	0	4	0.82728	2	3	0	3	0	0	1	1	0	23.9303	0.0303371	2	Moderate
Maracás	0	0	2.85727	4	4	0	0	0	2	0	0	0	0.857045	4	2.14295	0	3	0	0	0	0.285682	0.714318	1	0.285682	25.143	0.194994	2	Moderate
Maragogipe	0	0	0	0.456972	0.456972	0	0	0	0.228486	0	0	0	2.61348	3.48464	0	0	2.61348	0	0	0	0.871159	0	0.871159	0.871159	12.4675	-1.52614	1	Low
Maraú	0	0	0	0	0	0	0	0	0	0	0	0	2.67319	3.92217	0	0	2.94163	0	0	0	0.891062	0	0.891062	0.891062	12.2102	-1.56108	1	Low
Marcionílio Souza	0	0	4	4	4	0	0	0	2	0	0	0	0.001	4	3	0	3	0	0	0	0	1	1	0	26.001	0.311503	2	Moderate
Mascote	0	0	0	0	0	0	0	0	0	0	0	0	3	4	0	0	3	0	0	0	1	0	1	1	13	-1.45383	1	Low
Mata de São João	0	0	0	0	0	0	0	0	0	0	0	0	2.96113	4	0	0	3	0	0	0	0.987042	0	0.987042	0.987042	12.9223	-1.46439	1	Low
Matina	0	0	4	4	4	3	0.417258	0	2	0.417258	0	0	0	4	3	0.278172	3	1	0.417258	0	0	1	1	0	31.5299	1.06225	3	High
Medeiros Neto	0	0	0	0.869186	0.869186	0	0.65189	0	0.434593	0	0	0	3	4	0	0	3	0	0	0	1	0	1	1	15.8249	-1.07026	1	Low
Miguel Calmon	0	0	4	4	4	0	0	0	2	0	0	0	0.001	4	3	1.37899	3	0	2.06848	0	0	1	1	0	29.4485	0.779617	2	Moderate
Milagres	0	0	1.86859	4	4	0	0	0	2	0	0	0	1.59856	4	1.40144	0	3	0	0	0	0.532853	0.467147	1	0.532853	24.4014	0.0943081	2	Moderate
Mirangaba	0	0	4	4	4	0	0	0	2	0	0	0	0.001	4	3	0.0131975	3	0	0.0197963	0	0	1	1	0	26.034	0.315983	2	Moderate
Mirante	0	0	4	4	4	0	0	0	2	0	0	0	0.001	4	3	0	3	0	0	0	0.001	1	1	0.001	26.003	0.311775	2	Moderate
Monte Santo	0	0	4	4	4	0	0	0	2	0	0	0	0.001	4	3	0	3	0	3	0	0	1	1	0	29.001	0.718857	2	Moderate
Morpará	0	0	4	4	4	3	0	0	2	0	0	2	0	4	3	0.0216079	3	0	0.0324119	0	0	1	1	0	31.054	0.997625	2	Moderate
Morro do Chapéu	0	0	4	4	4	3	0	0	2	0	0	2	0.001	4	3	0.676381	3	0	1.01457	0	0	1	1	0	32.692	1.22003	3	High
Mortugaba	0	0	4	4	4	0	0.001	0	2	0	0	0	0.001	4	3	0.001	3	1	0	0	0.001	1	1	0.001	27.005	0.447831	2	Moderate
Mucugê	0	0	3.20491	3.20491	3.20491	3	0	0	2	0	0	0	0	3.20491	2.40368	0.000295168	2.40368	0	0.000442751	0	0	0.801228	0.801228	0	24.2302	0.0710565	2	Moderate
Mucuri	0	0	0	0	0	0	0	0	0	0	0	0	3	4	0	0	3	0	0	0	1	0	1	1	13	-1.45383	1	Low
Mulungu do Morro	0	0	4	4	4	3	0	0	2	0	0	2	0.001	4	3	0.975347	3	0	1.46302	0	0	1	1	0	33.4394	1.32152	3	High
Mundo Novo	0	0	4	4	4	0	0	0	2	0	0	0	0.001	4	3	1.99356	3	0	2.99035	0	0	1	1	0	30.9849	0.988241	2	Moderate
Muniz Ferreira	0	0	0	0	0	0	0	0	0	0	0	0	3	4	0	0	3	0	0	0	1	0	1	1	13	-1.45383	1	Low
Muquém de São Francisco	0	0	2.55159	4	4	1.91369	0	0	0	0	0	0	0	4	1.91369	2	3	0	3	0	0	1	1	0	28.379	0.634396	2	Moderate
Muritiba	0	0	0	4	4	0	0	0	2	0	0	0	3	4	0	0	3	0	0	0	1	0	1	1	23	-0.0959859	2	Moderate
Mutuípe	0	0	0	0	0	0	0	0	0	0	0	0	3	4	0	0	3	0	0	0	1	0	1	1	13	-1.45383	1	Low
Nazaré	0	0	0	0	0	0	0	0	0	0	0	0	3	4	0	0	3	0	0	0	1	0	1	1	13	-1.45383	1	Low
Nilo Peçanha	0	0	0	0	0	0	0	0	0	0	0	0	2.59144	3.45525	0	0	2.59144	0	0	0	0.863813	0	0.863813	0.863813	11.2296	-1.69423	1	Low
Nordestina	0	0	4	4	4	0	0	0	2	0	0	0	0	4	3	0	3	0	3	0	0	1	1	0	29	0.718721	2	Moderate
Nova Canaã	0	0	0	0.0108176	0.0108176	0	0	0	0.00540878	0	0	0	3	4	0	0	3	0	0	0	1	0	1	1	13.027	-1.45016	1	Low
Nova Fátima	0	0	4	4	4	0	0	0	2	0	0	0	0.001	4	3	0	3	0	0	0	0	1	1	0	26.001	0.311503	2	Moderate
Nova Ibiá	0	0	0	0	0	0	0	0	0	0	0	0	3	4	0	0	3	0	0	0	1	0	1	1	13	-1.45383	1	Low
Nova Itarana	0	0	2.58807	4	4	0	0	0	2	0	0	0	1.05894	4	1.94106	0	3	0	0	0	0.352981	0.647019	1	0.352981	24.9411	0.167579	2	Moderate
Nova Redenção	0	0	4	4	4	0	0	0	2	0	0	0	0	4	3	1.99406	3	0	2.99109	0	0	1	1	0	30.9851	0.988273	2	Moderate
Nova Soure	0	0	4	4	4	0	0	0	2	0	0	0	0	4	3	0	3	0	0	0	0	1	1	0	26	0.311368	2	Moderate
Nova Viçosa	0	0	0	0	0	0	0	0	0	0	0	0	2.91623	3.88831	0	0	2.91623	0	0	0	0.972078	0	0.972078	0.972078	12.637	-1.50312	1	Low
Novo Horizonte	10	0	4	4	4	3	0	0	2	0	0	0	0	4	3	0	3	0	3	0	0	1	1	0	42	2.48392	3	High
Novo Triunfo	0	0	4	4	4	0	0	0	2	0	0	0	0	4	3	0	3	0	0	0	0	1	1	0	26	0.311368	2	Moderate
Olindina	0	0	4	4	4	0	0	0	2	0	0	0	0	4	3	0	3	0	0	0	0	1	1	0	26	0.311368	2	Moderate
Oliveira dos Brejinhos	0	0	4	4	4	3	0	0	2	0	0	0	0	4	3	0.001	3	0	3	0	0	1	1	0	32.001	1.12621	3	High
Ouriçangas	0	0	0.134789	4	4	0	0	0	2	0	0	0	2.89891	4	0.101091	0	3	0	0	0	0.966303	0.0336972	1	0.966303	23.1011	-0.0822593	2	Moderate
Ourolândia	0	0	4	4	4	0	0	0	2	0	0	0	0.001	4	3	0	3	0	3	0	0	1	1	0	29.001	0.718857	2	Moderate
Palmas de Monte Alto	0	0	4	4	4	3	1.08225	0	2	1.08225	0	0	0	4	3	0.721497	3	1	1.08225	0	0	1	1	0	33.9682	1.39333	3	High
Palmeiras	0	0	3.92025	3.92025	3.92025	3	0	0	2	0	0	0	0.001	3.92025	2.94019	0	2.94019	0	2.94019	0	0	0.980062	0.980062	0	31.4627	1.05312	3	High
Paramirim	0	0	4	4	4	3	0	0	2	0	0	0	0	4	3	1.46359	3	1	2.19539	0	0	1	1	0	33.659	1.35134	3	High
Paratinga	10	0	4	4	4	3	0	0	2	0	0	0	0	4	3	0.398573	3	0	0.597859	0	0	1	1	0	39.9964	2.21187	3	High
Paripiranga	0	0	4	4	4	0	0	0	2	0	0	0	0	4	3	0	3	0	0	0	0	1	1	0	26	0.311368	2	Moderate
Pau Brasil	0	0	0	1.33694	1.33694	0	1.0027	0	0.668469	0	0	0	3	4	0	0	3	0	0	0	1	0	1	1	17.3451	-0.86384	2	Moderate
Paulo Afonso	0	0	4	4	4	0	0	0	2	0	2	0	0	4	3	0	3	0	0	3	0	1	1	0	31	0.99029	2	Moderate
Pé de Serra	0	0	4	4	4	0	0	0	2	0	0	0	0.001	4	3	0	3	0	0	0	0	1	1	0	26.001	0.311503	2	Moderate
Pedrão	0	0	0	3.95174	3.95174	0	0	0	1.97587	0	0	0	3	4	0	0	3	0	0	0	1	0	1	1	22.8794	-0.112368	2	Moderate
Pedro Alexandre	0	0	4	4	4	0	0	0	2	0	0	0	0	4	3	0	3	0	0	0	0	1	1	0	26	0.311368	2	Moderate
Piatã	0	0	1.98871	1.98871	1.98871	3	0	0	2	0	0	0	0	1.98871	1.49153	0	1.49153	0	1.49153	0	0	0.497177	0.497177	0	18.4238	-0.717366	2	Moderate
Pilão Arcado	0	0	2.46243	4	4	0	0	0	0	0	0.911564	0	0	4	1.84682	1.08844	3	0	1.63265	1.84682	0	1	1	0	26.7887	0.418466	2	Moderate
Pindaí	0	0	4	4	4	3	0.122374	0	2	0.122374	0	0	0.001	4	3	0.0815826	3	1	0.122374	0	0	1	1	0	30.4497	0.915568	2	Moderate
Pindobaçu	0	0	4	4	4	0	0	0	2	0	0	0	0.001	4	3	0	3	0	3	0	0	1	1	0	29.001	0.718857	2	Moderate
Pintadas	0	0	4	4	4	0	0	0	2	0	0	0	0.001	4	3	0	3	0	0	0	0	1	1	0	26.001	0.311503	2	Moderate
Piraí do Norte	0	0	0	0	0	0	0	0	0	0	0	0	3	4	0	0	3	0	0	0	1	0	1	1	13	-1.45383	1	Low
Piripá	0	0	3.51445	4	4	0	0.36416	0	2	0	0	0	0.36416	4	2.63584	0	3	0.878613	0	0	0.121387	0.878613	1	0.121387	26.8786	0.43067	2	Moderate
Piritiba	0	0	4	4	4	0	0	0	2	0	0	0	0.001	4	3	1.97825	3	0	2.96738	0	0	1	1	0	30.9466	0.983043	2	Moderate
Planaltino	0	0	3.43634	4	4	0	0	0	2	0	0	0	0.422745	4	2.57725	0	3	0	0	0	0.140915	0.859085	1	0.140915	25.5773	0.253965	2	Moderate
Planalto	0	0	0.476716	2.30155	2.30155	0	0	0	1.15078	0	0	0	2.64246	4	0.357537	0	3	0	0	0	0.880821	0.119179	1	0.880821	19.1114	-0.623996	2	Moderate
Poções	0	0	0.458702	2.8194	2.8194	0	0	0	1.4097	0	0	0	2.65597	4	0.344027	0	3	0	0	0	0.885324	0.114676	1	0.885324	20.3925	-0.450039	2	Moderate
Pojuca	0	0	0	0	0	0	0	0	0	0	0	0	3	4	0	0	3	0	0	0	1	0	1	1	13	-1.45383	1	Low
Ponto Novo	0	0	4	4	4	0	0	0	2	0	0	0	0	4	3	0	3	0	3	0	0	1	1	0	29	0.718721	2	Moderate
Porto Seguro	0	0	0	0	0	0	0	0	0	0	0	0	3	4	0	0	3	0	0	0	1	0	1	1	13	-1.45383	1	Low
Potiraguá	0	0	0	2.91162	2.91162	0	2.18371	0	1.45581	0	0	0	3	4	0	0	3	0	0	0	1	0	1	1	22.4628	-0.168934	2	Moderate
Prado	0	0	0	0	0	0	0	0	0	0	0	0	3	4	0	0	3	0	0	0	1	0	1	1	13	-1.45383	1	Low
Presidente Dutra	0	0	4	4	4	0	0	0	2	0	0	2	0	4	3	0	3	0	3	0	0	1	1	0	31	0.99029	2	Moderate
Presidente Jânio Quadros	0	0	4	4	4	0	0	0	2	0	0	0	0	4	3	0	3	1	0	0	0	1	1	0	27	0.447152	2	Moderate
Presidente Tancredo Neves	10	0	0	0	0	0	0	0	0	0	0	0	3	4	0	0	3	0	0	0	1	0	1	1	23	-0.0959859	2	Moderate
Queimadas	0	0	4	4	4	0	0	0	2	0	0	0	0	4	3	0	3	0	3	0	0	1	1	0	29	0.718721	2	Moderate
Quijingue	0	0	4	4	4	0	0	0	2	0	0	0	0.001	4	3	0	3	0	3	0	0	1	1	0	29.001	0.718857	2	Moderate
Quixabeira	0	0	4	4	4	0	0	0	2	0	0	0	0	4	3	0	3	0	0	0	0	1	1	0	26	0.311368	2	Moderate
Rafael Jambeiro	0	0	3.57398	4	4	0	0	0	2	0	0	0	0.319519	4	2.68048	0	3	0	0	0	0.106506	0.893494	1	0.106506	25.6805	0.267982	2	Moderate
Remanso	0	0	4	4	4	0	0	0	0	0	2	0	0	4	3	0	3	0	3	3	0	1	1	0	32	1.12607	3	High
Retirolândia	0	0	4	4	4	0	0	0	2	0	0	0	0.001	4	3	0	3	0	0	0	0	1	1	0	26.001	0.311503	2	Moderate
Riachão das Neves	0	0	0	4	4	0	0	3	0	0	0	0	0	4	0.001	2	3	0	3	0	0	1	1	0	25.001	0.175719	2	Moderate
Riachão do Jacuípe	0	0	3.37033	4	4	0	0	0	2	0	0	0	0.472256	4	2.52774	0	3	0	0	0	0.157419	0.842581	1	0.157419	25.5277	0.247243	2	Moderate
Riacho de Santana	0	0	4	4	4	3	1.18778	0	2	1.18778	0	0	0	4	3	0.791856	3	1	1.18778	0	0	1	1	0	34.3552	1.44588	3	High
Ribeira do Amparo	0	0	4	4	4	0	0	0	2	0	0	0	0	4	3	0	3	0	0	0	0	1	1	0	26	0.311368	2	Moderate
Ribeira do Pombal	0	0	4	4	4	0	0	0	2	0	0	0	0	4	3	0	3	0	0	0	0	1	1	0	26	0.311368	2	Moderate
Ribeirão do Largo	0	0	0	2.11552	2.11552	0	1.58664	0	1.05776	0	0	0	3	4	0	0	3	0	0	0	1	0	1	1	19.8754	-0.520253	2	Moderate
Rio de Contas	0	0	3.98841	3.98841	3.98841	0	0	0	2	0	0	0	0	3.98841	2.9913	0.607769	2.9913	0.997101	0.911653	0	0	0.997101	0.997101	0	28.447	0.643626	2	Moderate
Rio do Antônio	0	0	4	4	4	0	0	0	2	0	0	0	0	4	3	0	3	1	0	0	0	1	1	0	27	0.447152	2	Moderate
Rio do Pires	0	0	4	4	4	3	0	0	2	0	0	0	0	4	3	0	3	1	3	0	0	1	1	0	33	1.26186	3	High
Rio Real	0	0	3.54289	3.6089	4	0	0	0	2	0	0	0	0.342836	4	2.65716	0	3	0	0	0	0.114279	0.885721	1	0.114279	25.2661	0.21171	2	Moderate
Rodelas	0	0	4	4	4	0	0	0	2	0	2	0	0	4	3	0	3	0	0	3	0	1	1	0	31	0.99029	2	Moderate
Ruy Barbosa	0	0	4	4	4	0	0	0	2	0	0	0	0.001	4	3	1.77356	3	0	2.66034	0	0	1	1	0	30.4349	0.913558	2	Moderate
Salinas da Margarida	0	0	0	0	0	0	0	0	0	0	0	0	2.99445	3.9926	0	0	2.99445	0	0	0	0.998149	0	0.998149	0.998149	12.9759	-1.4571	1	Low
Salvador	0	5	0	0	0	0	0	0	0	0	0	0	2.6094	3.5165	0	0	2.63738	0	0	0	0.869801	0	0.869801	0.869801	16.3727	-0.995873	2	Moderate
Santa Bárbara	0	0	3.65792	4	4	0	0	0	2	0	0	0	0.256563	4	2.74344	0	3	0	0	0	0.0855209	0.914479	1	0.0855209	25.7434	0.27653	2	Moderate
Santa Brígida	0	0	4	4	4	0	0	0	2	0	0	0	0	4	3	0	3	0	0	0	0	1	1	0	26	0.311368	2	Moderate
Santa Cruz Cabrália	0	0	0	0	0	0	0	0	0	0	0	0	2.67841	4	0	0	3	0	0	0	0.892804	0	0.892804	0.892804	12.3568	-1.54116	1	Low
Santa Cruz da Vitória	0	0	0	2.79812	2.79812	0	0	0	1.39906	0	0	0	3	4	0	0	3	0	0	0	1	0	1	1	19.9953	-0.503978	2	Moderate
Santa Inês	0	0	0	3.9866	3.9866	0	0	0	1.9933	0	0	0	3	4	0	0	3	0	0	0	1	0	1	1	22.9665	-0.100535	2	Moderate
Santa Luzia	0	0	0	0	0	0	0	0	0	0	0	0	3	4	0	0	3	0	0	0	1	0	1	1	13	-1.45383	1	Low
Santa Maria da Vitória	0	0	2.85673	4	4	2.14254	0	0	0	0	0	0	0	4	2.14254	2	3	0	3	0	0	1	1	0	29.1418	0.737977	2	Moderate
Santa Rita de Cássia	0	0	1.01536	4	4	0	0	0	0	0	0	0	0	4	0.761524	2	3	0	3	0	0	1	1	0	23.7769	0.00950348	2	Moderate
Santa Teresinha	0	0	2.43447	4	4	0	0	0	2	0	0	0	1.17415	4	1.82585	0	3	0	0	0	0.391383	0.608617	1	0.391383	24.8259	0.151937	2	Moderate
Santaluz	0	0	4	4	4	0	0	0	2	0	0	0	0.001	4	3	0	3	0	0	0	0	1	1	0	26.001	0.311503	2	Moderate
Santana	0	0	0.98987	4	4	0.742403	0	0	0	0	0	0	0	4	0.742403	2	3	0	3	0	0	1	1	0	24.4747	0.104252	2	Moderate
Santanópolis	0	0	4	4	4	0	0	0	2	0	0	0	0.001	4	3	0	3	0	0	0	0.001	1	1	0.001	26.003	0.311775	2	Moderate
Santo Amaro	0	0	0.116494	0.879675	0.879675	0	0	0	0.439837	0	0	0	2.57092	3.54439	0.0873707	0	2.65829	0	0	0	0.856974	0.0291236	0.886098	0.856974	13.8058	-1.34441	1	Low
Santo Antônio de Jesus	0	0	0	0	0	0	0	0	0	0	0	0	3	4	0	0	3	0	0	0	1	0	1	1	13	-1.45383	1	Low
Santo Estêvão	0	0	3.37849	4	4	0	0	0	2	0	0	0	0.46613	4	2.53387	0	3	0	0	0	0.155377	0.844623	1	0.155377	25.5339	0.248074	2	Moderate
São Desidério	0	0	0	4	4	0.001	0	3	0	0	0	0	0	4	0.001	2	3	0	3	0	0	1	1	0	25.002	0.175855	2	Moderate
São Domingos	0	0	4	4	4	0	0	0	2	0	0	0	0.001	4	3	0	3	0	0	0	0	1	1	0	26.001	0.311503	2	Moderate
São Felipe	0	0	0	2.17961	2.17961	0	0	0	1.0898	0	0	0	3	4	0	0	3	0	0	0	1	0	1	1	18.449	-0.713938	2	Moderate
São Félix	0	0	0	3.85568	3.85568	0	0	0	1.92784	0	0	0	3	4	0	0	3	0	0	0	1	0	1	1	22.6392	-0.144976	2	Moderate
São Félix do Coribe	0	0	3.48337	4	4	2.61253	0	0	0	3	0	0	0	4	2.61253	2	3	0.870843	3	0	0	1	1	0	34.5793	1.4763	3	High
São Francisco do Conde	0	0	0	0	0	0	0	0	0	0	0	0	2.08309	2.77745	0	0	2.08309	0	0	0	0.694364	0	0.694364	0.694364	9.02673	-1.99334	1	Low
São Gabriel	0	0	4	4	4	0	0	0	2	0	0	2	0	4	3	0	3	0	3	0	0	1	1	0	31	0.99029	2	Moderate
São Gonçalo dos Campos	0	0	0.565516	4	4	0	0	0	2	0	0	0	2.57586	4	0.424137	0	3	0	0	0	0.858621	0.141379	1	0.858621	23.4241	-0.0383947	2	Moderate
São José da Vitória	0	0	0	0	0	0	0	0	0	0	0	0	3	4	0	0	3	0	0	0	1	0	1	1	13	-1.45383	1	Low
São José do Jacuípe	0	0	4	4	4	0	0	0	2	0	0	0	0.001	4	3	0	3	0	0	0	0	1	1	0	26.001	0.311503	2	Moderate
São Miguel das Matas	0	0	0	0.0240347	0.0240347	0	0	0	0.0120173	0	0	0	3	4	0	0	3	0	0	0	1	0	1	1	13.0601	-1.44567	1	Low
São Sebastião do Passé	0	0	0	0	0	0	0	0	0	0	0	0	3	4	0	0	3	0	0	0	1	0	1	1	13	-1.45383	1	Low
Sapeaçu	0	0	0	4	4	0	0	0	2	0	0	0	3	4	0	0	3	0	0	0	1	0	1	1	23	-0.0959859	2	Moderate
Sátiro Dias	0	0	4	4	4	0	0	0	2	0	0	0	0.001	4	3	0	3	0	0	0	0	1	1	0	26.001	0.311503	2	Moderate
Saubara	0	0	0	0	0	0	0	0	0	0	0	0	0.649497	0.865996	0	0	0.649497	0	0	0	0.216499	0	0.216499	0.216499	2.81449	-2.83687	1	Low
Saúde	0	0	4	4	4	0	0	0	2	0	0	0	0.001	4	3	0.157198	3	0	0.235797	0	0	1	1	0	26.394	0.364866	2	Moderate
Seabra	0	0	2.66132	2.66132	2.66132	3	0	0	2	0	0	0	0.001	2.66132	1.99599	0	1.99599	0	1.99599	0	0	0.66533	0.66533	0	22.9649	-0.10075	2	Moderate
Sebastião Laranjeiras	0	0	4	4	4	3	1.41023	0	2	1.41023	0	0	0	4	3	0.940151	3	1	1.41023	0	0	1	1	0	35.1708	1.55662	3	High
Senhor do Bonfim	0	0	4	4	4	0	0	0	2	0	0	0	0.001	4	3	0	3	0	3	0	0	1	1	0	29.001	0.718857	2	Moderate
Sento Sé	0	0	4	4	4	0	0	0	2	0	1.99497	0	0	4	3	0.00503114	3	0	0.00754672	3	0	1	1	0	31.0075	0.991315	2	Moderate
Serra do Ramalho	0	0	3.61118	4	4	2.70838	0	0	0	2.86794	0	0	0	4	2.70838	1.91196	3	0.902794	2.86794	0	0	1	1	0	34.5786	1.4762	3	High
Serra Dourada	0	0	2.61561	4	4	1.96171	0	0	0	0	0	0	0	4	1.96171	2	3	0	3	0	0	1	1	0	28.539	0.656127	2	Moderate
Serra Preta	0	0	1.53035	4	4	0	0	0	2	0	0	0	1.85224	4	1.14776	0	3	0	0	0	0.617414	0.382586	1	0.617414	24.1478	0.059862	2	Moderate
Serrinha	0	0	1.03073	4	4	0	0	0	2	0	0	0	2.22695	4	0.773047	0	3	0	0	0	0.742318	0.257682	1	0.742318	23.773	0.0089819	2	Moderate
Serrolândia	0	0	4	4	4	0	0	0	2	0	0	0	0	4	3	0	3	0	0	0	0	1	1	0	26	0.311368	2	Moderate
Simões Filho	0	0	0	0	0	0	0	0	0	0	0	0	3	4	0	0	3	0	0	0	1	0	1	1	13	-1.45383	1	Low
Sítio do Mato	0	0	2.53109	4	4	1.89832	0	0	0	0	0	0	0	4	1.89832	2	3	0	3	0	0	1	1	0	28.3277	0.627437	2	Moderate
Sítio do Quinto	0	0	4	4	4	0	0	0	2	0	0	0	0	4	3	0	3	0	0	0	0	1	1	0	26	0.311368	2	Moderate
Sobradinho	0	0	4	4	4	0	0	0	2	0	2	0	0	4	3	0	3	0	3	3	0	1	1	0	34	1.39764	3	High
Souto Soares	0	0	3.99302	3.99302	3.99302	3	0	0	2	0	0	2	0	3.99302	2.99477	0.0145629	2.99477	0	0.0218443	0	0	0.998255	0.998255	0	30.9945	0.989548	2	Moderate
Tabocas do Brejo Velho	0	0	1.72469	4	4	1.29352	0	0	0	0	0	0	0	4	1.29352	2	3	0	3	0	0	1	1	0	26.3117	0.353694	2	Moderate
Tanhaçu	0	0	4	4	4	0	0	0	2	0	0	0	0	4	3	0	3	1	0	0	0	1	1	0	27	0.447152	2	Moderate
Tanque Novo	0	0	4	4	4	3	2.12274	0	2	0	0	0	0	4	3	1.41516	3	1	2.12274	0	0	1	1	0	35.6606	1.62313	3	High
Tanquinho	0	0	1.81611	4	4	0	0	0	2	0	0	0	1.63791	4	1.36209	0	3	0	0	0	0.545971	0.454029	1	0.545971	24.3621	0.0889642	2	Moderate
Taperoá	0	0	0	0	0	0	0	0	0	0	0	0	3	4	0	0	3	0	0	0	1	0	1	1	13	-1.45383	1	Low
Tapiramutá	0	0	4	4	4	0	0	0	2	0	0	0	0.001	4	3	2	3	0	3	0	0	1	1	0	31.001	0.990426	2	Moderate
Teixeira de Freitas	0	0	0	0	0	0	0	0	0	0	0	0	3	4	0	0	3	0	0	0	1	0	1	1	13	-1.45383	1	Low
Teodoro Sampaio	0	0	0	1.06867	1.06867	0	0	0	0.534334	0	0	0	3	4	0	0	3	0	0	0	1	0	1	1	15.6717	-1.09106	1	Low
Teofilândia	0	0	3.44485	4	4	0	0	0	2	0	0	0	0.41636	4	2.58364	0	3	0	0	0	0.138787	0.861213	1	0.138787	25.5836	0.254832	2	Moderate
Teolândia	0	0	0	0	0	0	0	0	0	0	0	0	3	4	0	0	3	0	0	0	1	0	1	1	13	-1.45383	1	Low
Terra Nova	0	0	0	0	0	0	0	0	0	0	0	0	3	4	0	0	3	0	0	0	1	0	1	1	13	-1.45383	1	Low
Tremedal	10	0	1.9517	4	4	0	1.53623	0	2	0	0	0	1.53623	4	1.46377	0	3	0	0	0	0.512075	0.487925	1	0.512075	36	1.66921	3	High
Tucano	0	0	4	4	4	0	0	0	2	0	0	0	0.001	4	3	0	3	0	3	0	0	1	1	0	29.001	0.718857	2	Moderate
Uauá	0	0	4	4	4	0	0	0	2	0	0	0	0	4	3	0	3	0	0	0	0	1	1	0	26	0.311368	2	Moderate
Ubaíra	0	0	0	1.12204	1.12204	0	0	0	0.561021	0	0	0	3	4	0	0	3	0	0	0	1	0	1	1	15.8051	-1.07294	1	Low
Ubaitaba	0	0	0	0	0	0	0	0	0	0	0	0	3	4	0	0	3	0	0	0	1	0	1	1	13	-1.45383	1	Low
Ubatã	0	0	0	0	0	0	0	0	0	0	0	0	3	4	0	0	3	0	0	0	1	0	1	1	13	-1.45383	1	Low
Uibaí	0	0	4	4	4	0	0	0	2	0	0	2	0	4	3	0	3	0	3	0	0	1	1	0	31	0.99029	2	Moderate
Umburanas	0	0	4	4	4	0	0	0	2	0	0	0	0	4	3	0	3	0	3	0	0	1	1	0	29	0.718721	2	Moderate
Una	0	0	0	0	0	0	0	0	0	0	0	0	3	4	0	0	3	0	0	0	1	0	1	1	13	-1.45383	1	Low
Urandi	0	0	3.85975	4	4	2.89481	0.105191	0	1.93401	0.0989778	0	0	0.00621327	4	2.89481	0.0659852	3	0.964936	0.0989778	0	0.00207109	0.997929	1	0.00207109	29.9257	0.844421	2	Moderate
Uruçuca	0	0	0	0	0	0	0	0	0	0	0	0	3	4	0	0	3	0	0	0	1	0	1	1	13	-1.45383	1	Low
Utinga	0	0	4	4	4	0	0	0	2	0	0	0	0.001	4	3	2	3	0	3	0	0	1	1	0	31.001	0.990426	2	Moderate
Valença	0	0	0	0	0	0	0	0	0	0	0	0	2.70319	3.97665	0	0	2.98249	0	0	0	0.901062	0	0.901062	0.901062	12.3655	-1.53998	1	Low
Valente	0	0	4	4	4	0	0	0	2	0	0	0	0.001	4	3	0	3	0	0	0	0	1	1	0	26.001	0.311503	2	Moderate
Várzea da Roça	0	0	4	4	4	0	0	0	2	0	0	0	0	4	3	0	3	0	0	0	0	1	1	0	26	0.311368	2	Moderate
Várzea do Poço	0	0	4	4	4	0	0	0	2	0	0	0	0	4	3	0	3	0	0	0	0	1	1	0	26	0.311368	2	Moderate
Várzea Nova	0	0	4	4	4	0	0	0	2	0	0	0	0.001	4	3	0.0614105	3	0	0.0921158	0	0	1	1	0	26.1545	0.33235	2	Moderate
Varzedo	0	0	0	0.0204249	0.0204249	0	0	0	0.0102125	0	0	0	3	4	0	0	3	0	0	0	1	0	1	1	13.0511	-1.4469	1	Low
Vera Cruz	0	0	0	0	0	0	0	0	0	0	0	0	1.71816	2.29088	0	0	1.71816	0	0	0	0.57272	0	0.57272	0.57272	7.44537	-2.20806	1	Low
Vereda	0	0	0	0.610465	0.610465	0	0.457849	0	0.305233	0	0	0	3	4	0	0	3	0	0	0	1	0	1	1	14.984	-1.18443	1	Low
Vitória da Conquista	0	0	0.0032534	3.60222	3.60222	0	2.69923	0	1.80111	0	0	0	2.99756	4	0.00244005	0	3	0	0	0	0.999187	0.000813351	1	0.999187	24.7072	0.135827	2	Moderate
Wagner	0	0	4	4	4	0	0	0	2	0	0	0	0.001	4	3	2	3	0	3	0	0	1	1	0	31.001	0.990426	2	Moderate
Wanderley	0	0	2.9963	4	4	0	0	0	0	0	0	0	0	4	2.24723	2	3	0	3	0	0	1	1	0	27.2435	0.48022	2	Moderate
Wenceslau Guimarães	0	0	0	0	0	0	0	0	0	0	0	0	3	4	0	0	3	0	0	0	1	0	1	1	13	-1.45383	1	Low
Xique-Xique	0	0	4	4	4	0	0	0	2	0	0	2	0	4	3	0.292638	3	0	0.438957	0	0	1	1	0	28.7316	0.682276	2	Moderate

[truncated: 2 more sheets: Table S10, Table S11]
